# Supplementary material for: Chloridobis(1,10-phenanthroline)zinc(II) tetra­chlorido(1,10-phenan­throline)bis­muthate(III) monohydrate
Source: Acta Crystallogr Sect E Struct Rep Online. 2010 Dec 24;67(Pt 1):m109–10. doi: 10.1107/S1600536810052682 (PMC3050139; doi:10.1107/S1600536810052682)
Supplement: Supplementary file 1 [file e-67-0m109-sup1.cif]

##############################################################################
###                                                                        ###
###        Electronic paper (Acta Crystallographica Section E)             ###
###                                                                        ###
##############################################################################
#                                                                            #
# This CIF contains the data in a paper accepted for publication in Acta     #
# Crystallographica Section E. It conforms to the requirements of Notes      #
# for Authors for Section E, and has been peer reviewed under the auspices   #
# of the IUCr Commission on Journals.                                        #
#                                                                            #
# Full details of the Crystallographic Information File format               #
# are given in the paper "The Crystallographic Information File (CIF):       #
# a New Standard Archive File for Crystallography" by S. R. Hall, F. H.      #
# Allen and I. D. Brown [Acta Cryst. (1991), A47, 655-685].                  #
#                                                                            #
# The current version of the core CIF dictionary is obtainable from          #
# ftp://ftp.iucr.org/pub/cif_core.dic. The current version number is 2.4.    #
#                                                                            #
# Software is freely available for graphical display of the structure(s) in  #
# this CIF.  For information consult the CIF home page http://www.iucr.org/  #
# cif/home.html                                                              #
#                                                                            #
# This file may be used for bona fide research purposes within the           #
# scientific community so long as proper attribution is given to the journal # 
# article from which it was obtained.                                        #
#                                                                            #
##############################################################################
                                             
data_I
_audit_creation_method     SHELXL-97
_chemical_name_systematic
;
Chloridobis(1,10-phenanthroline)zinc(II)
tetrachlorido(1,10-phenanthroline)bismuthate(III)
monohydrate
;
_chemical_name_common     ?
_chemical_formula_moiety     'C24 H16 Cl N4 Zn +, C12 H8 Bi Cl4 N2 -, H2 O'
_chemical_formula_sum     'C36 H26 Bi Cl5 N6 O Zn'
_chemical_formula_iupac     '[Zn Cl (C12 H8 N2)2] [Bi Cl4 (C12 H8 N2)], H2 O'
_chemical_formula_weight     1010.25
_chemical_melting_point     ?
_symmetry_cell_setting     triclinic
_symmetry_space_group_name_H-M     'P -1'
_symmetry_space_group_name_Hall     '-P 1'
loop_
    _symmetry_equiv_pos_as_xyz
    'x, y, z'
    '-x, -y, -z'
_cell_length_a     9.748(2)
_cell_length_b     13.694(4)
_cell_length_c     14.249(4)
_cell_angle_alpha     86.848(7)
_cell_angle_beta     74.660(5)
_cell_angle_gamma     80.692(7)
_cell_volume     1810.0(8)
_cell_formula_units_Z     2
_cell_measurement_reflns_used     5205
_cell_measurement_theta_min     2.0994
_cell_measurement_theta_max     27.4835
_cell_measurement_temperature     293(2)
_exptl_crystal_description     'Block'
_exptl_crystal_colour     'Yellow'
_exptl_crystal_size_max     0.40
_exptl_crystal_size_mid     0.30
_exptl_crystal_size_min     0.30
_exptl_crystal_density_diffrn     1.854
_exptl_crystal_density_meas     ?
_exptl_crystal_density_method     'not measured'
_exptl_crystal_F_000     980
_exptl_absorpt_coefficient_mu     5.926
_exptl_absorpt_correction_type     multi-scan
_exptl_absorpt_process_details     '(ABSCOR; Higashi, 1995)'
_exptl_absorpt_correction_T_min     0.2003
_exptl_absorpt_correction_T_max     0.2694
_exptl_special_details
;
;
_diffrn_ambient_temperature     293(2)
_diffrn_radiation_type     MoK\a
_diffrn_radiation_wavelength     0.71075
_diffrn_radiation_source     'fine-focus sealed tube'
_diffrn_radiation_monochromator     graphite
_diffrn_measurement_device_type     'Rigaku R-AXIS RAPID'
_diffrn_measurement_method     'CCD_Profile_fitting'
_diffrn_detector_area_resol_mean     14.6306
_diffrn_reflns_number     13923
_diffrn_reflns_av_R_equivalents     0.0118
_diffrn_reflns_av_sigmaI/netI     0.0199
_diffrn_reflns_theta_min     2.13
_diffrn_reflns_theta_max     27.48
_diffrn_reflns_theta_full     27.48
_diffrn_measured_fraction_theta_max     0.981
_diffrn_measured_fraction_theta_full     0.981
_diffrn_reflns_limit_h_min     -12
_diffrn_reflns_limit_h_max     12
_diffrn_reflns_limit_k_min     -17
_diffrn_reflns_limit_k_max     17
_diffrn_reflns_limit_l_min     -18
_diffrn_reflns_limit_l_max     15
_diffrn_standards_number     ?
_diffrn_standards_interval_count     ?
_diffrn_standards_interval_time     ?
_diffrn_standards_decay_%     ?
_refine_special_details
;
Refinement of <i>F</i>^2^ against ALL reflections. The weighted <i>R</i>-factor
<i>wR</i> and goodness of fit <i>S</i> are based on <i>F</i>^2^, conventional
<i>R</i>-factors <i>R</i> are based on <i>F</i>, with <i>F</i> set to zero for
negative <i>F</i>^2^. The threshold expression of <i>F</i>^2^ >
\s(<i>F</i>^2^) is used only for calculating <i>R</i>-factors(gt) <i>etc</i>.
and is not relevant to the choice of reflections for refinement.
<i>R</i>-factors based on <i>F</i>^2^ are statistically about twice as large
as those based on <i>F</i>, and <i>R</i>- factors based on ALL data will be
even larger.
;
_reflns_number_total     8140
_reflns_number_gt     7571
_reflns_threshold_expression     I>2sigma(I)
_refine_ls_structure_factor_coef     Fsqd
_refine_ls_matrix_type     full
_refine_ls_R_factor_all     0.0266
_refine_ls_R_factor_gt     0.0236
_refine_ls_wR_factor_gt     0.0589
_refine_ls_wR_factor_ref     0.0606
_refine_ls_goodness_of_fit_ref     1.034
_refine_ls_restrained_S_all     1.034
_refine_ls_number_reflns     8140
_refine_ls_number_parameters     451
_refine_ls_number_restraints     0
_refine_ls_hydrogen_treatment     constr
_refine_ls_weighting_scheme     calc
_refine_ls_weighting_details
         'calc w=1/[\s^2^(Fo^2^)+(0.0350P)^2^+0.8909P] where P=(Fo^2^+2Fc^2^)/3'
_atom_sites_solution_hydrogens     geom
_atom_sites_solution_primary     direct
_atom_sites_solution_secondary     difmap
_refine_ls_shift/su_max     0.003
_refine_ls_shift/su_mean     0.000
_refine_diff_density_max     1.761
_refine_diff_density_min     -1.027
_refine_ls_extinction_method     none
_refine_ls_extinction_coef     ?
loop_
    _atom_type_symbol
    _atom_type_description
    _atom_type_scat_dispersion_real
    _atom_type_scat_dispersion_imag
    _atom_type_scat_source
    'C' 'C' 0.0033 0.0016
                         'International Tables Vol C Tables 4.2.6.8 and 6.1.1.4'
    'H' 'H' 0.0000 0.0000
                         'International Tables Vol C Tables 4.2.6.8 and 6.1.1.4'
    'Bi' 'Bi' -4.1077 10.2566
                         'International Tables Vol C Tables 4.2.6.8 and 6.1.1.4'
    'Cl' 'Cl' 0.1484 0.1585
                         'International Tables Vol C Tables 4.2.6.8 and 6.1.1.4'
    'N' 'N' 0.0061 0.0033
                         'International Tables Vol C Tables 4.2.6.8 and 6.1.1.4'
    'O' 'O' 0.0106 0.0060
                         'International Tables Vol C Tables 4.2.6.8 and 6.1.1.4'
    'Zn' 'Zn' 0.2839 1.4301
                         'International Tables Vol C Tables 4.2.6.8 and 6.1.1.4'
_computing_data_collection     'PROCESS-AUTO (Rigaku, 1998)'
_computing_cell_refinement     'PROCESS-AUTO (Rigaku, 1998)'
_computing_data_reduction     'CrystalStructure (Rigaku/MSC, 2004)'
_computing_structure_solution     'SHELXS97 (Sheldrick, 2008)'
_computing_structure_refinement     'SHELXL97 (Sheldrick, 2008)'
_computing_molecular_graphics     'SHELXTL (Sheldrick, 2008)'
_computing_publication_material
                             'SHELXTL (Sheldrick, 2008) and PLATON (Spek, 2009)'
loop_
    _atom_site_type_symbol
    _atom_site_label
    _atom_site_fract_x
    _atom_site_fract_y
    _atom_site_fract_z
    _atom_site_U_iso_or_equiv
    _atom_site_adp_type
    _atom_site_calc_flag
    _atom_site_refinement_flags
    _atom_site_occupancy
    _atom_site_disorder_assembly
    _atom_site_disorder_group
    Bi Bi1 0.187173(6) 0.746413(5) 0.167412(4) 0.03413(2) Uani d . 1 . .
    Zn Zn1 0.78062(2) 0.150812(15) 0.327965(15) 0.03602(5) Uani d . 1 . .
    Cl Cl1 0.40709(6) 0.82384(5) 0.04129(4) 0.06274(16) Uani d . 1 . .
    Cl Cl3 0.35492(8) 0.63095(6) 0.27504(5) 0.0836(2) Uani d . 1 . .
    Cl Cl4 0.01178(7) 0.82443(4) 0.06630(5) 0.07034(15) Uani d . 1 . .
    Cl Cl5 0.62441(5) 0.27909(4) 0.29060(5) 0.05442(14) Uani d . 1 . .
    Cl Cl2 0.03588(6) 0.85536(4) 0.32106(4) 0.06049(15) Uani d . 1 . .
    O O1 0.4158(4) 0.4571(2) 0.4424(2) 0.1368(12) Uani d . 1 . .
    N N1 0.24551(18) 0.60304(12) 0.05446(12) 0.0432(4) Uani d . 1 . .
    N N2 0.01895(17) 0.62449(12) 0.21779(12) 0.0430(4) Uani d . 1 . .
    N N3 0.98388(15) 0.12811(11) 0.23401(11) 0.0347(4) Uani d . 1 . .
    N N4 0.89400(17) 0.24614(12) 0.39095(12) 0.0404(4) Uani d . 1 . .
    N N5 0.75232(16) 0.04934(12) 0.44323(11) 0.0385(4) Uani d . 1 . .
    N N6 0.68957(17) 0.04085(12) 0.27109(11) 0.0412(4) Uani d . 1 . .
    C C1 0.3532(3) 0.59510(18) -0.02525(16) 0.0569(6) Uani d . 1 . .
    H H1 0.4077 0.6462 -0.0419 0.068 Uiso calc R 1 . .
    C C2 0.3879(3) 0.5125(2) -0.08527(18) 0.0699(8) Uani d . 1 . .
    H H2 0.4652 0.5084 -0.1403 0.084 Uiso calc R 1 . .
    C C3 0.3071(3) 0.43848(18) -0.06212(17) 0.0719(7) Uani d . 1 . .
    H H3 0.3304 0.3826 -0.1008 0.086 Uiso calc R 1 . .
    C C4 0.1870(3) 0.44578(15) 0.02089(16) 0.0568(6) Uani d . 1 . .
    C C5 0.1617(2) 0.53089(14) 0.07824(14) 0.0428(5) Uani d . 1 . .
    C C6 0.0902(3) 0.37504(16) 0.04618(19) 0.0721(6) Uani d . 1 . .
    H H6 0.1071 0.3189 0.0084 0.087 Uiso calc R 1 . .
    C C7 -0.0242(3) 0.38787(16) 0.12303(19) 0.0695(6) Uani d . 1 . .
    H H7 -0.0870 0.3415 0.1366 0.083 Uiso calc R 1 . .
    C C8 -0.0520(2) 0.47192(15) 0.18510(17) 0.0549(5) Uani d . 1 . .
    C C9 0.0414(2) 0.54307(14) 0.16269(14) 0.0420(5) Uani d . 1 . .
    C C10 -0.1687(3) 0.48762(18) 0.2676(2) 0.0683(7) Uani d . 1 . .
    H H10 -0.2324 0.4419 0.2848 0.082 Uiso calc R 1 . .
    C C11 -0.1894(3) 0.5695(2) 0.3228(2) 0.0694(8) Uani d . 1 . .
    H H11 -0.2667 0.5801 0.3776 0.083 Uiso calc R 1 . .
    C C12 -0.0926(2) 0.63737(18) 0.29562(18) 0.0554(6) Uani d . 1 . .
    H H12 -0.1068 0.6933 0.3332 0.067 Uiso calc R 1 . .
    C C13 1.0301(2) 0.06529(15) 0.16107(14) 0.0437(5) Uani d . 1 . .
    H H13 0.9688 0.0232 0.1521 0.052 Uiso calc R 1 . .
    C C14 1.1661(2) 0.05940(17) 0.09739(15) 0.0526(6) Uani d . 1 . .
    H H14 1.1949 0.0137 0.0473 0.063 Uiso calc R 1 . .
    C C15 1.2568(2) 0.12066(18) 0.10860(16) 0.0530(6) Uani d . 1 . .
    H H15 1.3479 0.1176 0.0659 0.064 Uiso calc R 1 . .
    C C16 1.2123(2) 0.18894(15) 0.18524(14) 0.0416(5) Uani d . 1 . .
    C C17 1.07434(18) 0.18846(13) 0.24784(12) 0.0331(4) Uani d . 1 . .
    C C18 1.2984(2) 0.25820(17) 0.20192(17) 0.0519(6) Uani d . 1 . .
    H H18 1.3886 0.2605 0.1594 0.062 Uiso calc R 1 . .
    C C19 1.2519(2) 0.31960(16) 0.27741(18) 0.0536(6) Uani d . 1 . .
    H H19 1.3092 0.3650 0.2854 0.064 Uiso calc R 1 . .
    C C20 1.1157(2) 0.31706(14) 0.34626(16) 0.0456(5) Uani d . 1 . .
    C C21 1.02573(18) 0.25202(13) 0.33039(13) 0.0358(4) Uani d . 1 . .
    C C22 1.0659(3) 0.37315(16) 0.43134(18) 0.0578(6) Uani d . 1 . .
    H H22 1.1224 0.4159 0.4458 0.069 Uiso calc R 1 . .
    C C23 0.9347(3) 0.36507(16) 0.49287(17) 0.0591(6) Uani d . 1 . .
    H H23 0.9023 0.4011 0.5501 0.071 Uiso calc R 1 . .
    C C24 0.8495(2) 0.30251(16) 0.46956(16) 0.0503(6) Uani d . 1 . .
    H H24 0.7583 0.3001 0.5104 0.060 Uiso calc R 1 . .
    C C25 0.7844(2) 0.05377(17) 0.52733(15) 0.0505(6) Uani d . 1 . .
    H H25 0.8275 0.1065 0.5380 0.061 Uiso calc R 1 . .
    C C26 0.7559(3) -0.01784(19) 0.60065(17) 0.0638(7) Uani d . 1 . .
    H H26 0.7792 -0.0120 0.6591 0.077 Uiso calc R 1 . .
    C C27 0.6945(3) -0.09541(18) 0.58647(17) 0.0606(7) Uani d . 1 . .
    H H27 0.6725 -0.1421 0.6359 0.073 Uiso calc R 1 . .
    C C28 0.6640(2) -0.10539(15) 0.49649(16) 0.0472(6) Uani d . 1 . .
    C C29 0.69474(18) -0.03026(13) 0.42664(14) 0.0369(4) Uani d . 1 . .
    C C30 0.6035(2) -0.18692(17) 0.47345(19) 0.0613(7) Uani d . 1 . .
    H H30 0.5856 -0.2380 0.5187 0.074 Uiso calc R 1 . .
    C C31 0.5726(2) -0.19043(17) 0.3879(2) 0.0610(7) Uani d . 1 . .
    H H31 0.5316 -0.2435 0.3754 0.073 Uiso calc R 1 . .
    C C32 0.6008(2) -0.11468(15) 0.31452(17) 0.0482(6) Uani d . 1 . .
    C C33 0.66186(18) -0.03468(14) 0.33480(14) 0.0378(5) Uani d . 1 . .
    C C34 0.5661(2) -0.11203(18) 0.22484(18) 0.0595(6) Uani d . 1 . .
    H H34 0.5259 -0.1635 0.2081 0.071 Uiso calc R 1 . .
    C C35 0.5913(2) -0.03448(19) 0.16243(17) 0.0596(6) Uani d . 1 . .
    H H35 0.5667 -0.0320 0.1035 0.071 Uiso calc R 1 . .
    C C36 0.6542(2) 0.04149(17) 0.18741(16) 0.0518(6) Uani d . 1 . .
    H H36 0.6719 0.0941 0.1441 0.062 Uiso calc R 1 . .
loop_
    _atom_site_aniso_label
    _atom_site_aniso_U_11
    _atom_site_aniso_U_22
    _atom_site_aniso_U_33
    _atom_site_aniso_U_12
    _atom_site_aniso_U_13
    _atom_site_aniso_U_23
    Bi1 0.03586(3) 0.03625(3) 0.03228(3) -0.00975(2) -0.00893(2) -0.00470(2)
    Zn1 0.03522(9) 0.03824(10) 0.03538(10) -0.00949(8) -0.00859(8) 0.00157(8)
    Cl1 0.0602(3) 0.0771(3) 0.0524(3) -0.0367(2) -0.0012(2) -0.0027(2)
    Cl3 0.0772(4) 0.1053(5) 0.0550(3) 0.0289(4) -0.0178(3) -0.0103(3)
    Cl4 0.0946(3) 0.0496(3) 0.0893(3) -0.0090(3) -0.0637(3) -0.0025(2)
    Cl5 0.0441(2) 0.0436(2) 0.0793(3) -0.00778(19) -0.0237(2) 0.0085(2)
    Cl2 0.0624(3) 0.0617(3) 0.0540(3) 0.0005(2) -0.0108(2) -0.0227(2)
    O1 0.147(2) 0.143(2) 0.117(2) -0.033(2) -0.0196(19) -0.0161(19)
    N1 0.0500(8) 0.0410(8) 0.0382(8) -0.0010(7) -0.0127(7) -0.0069(6)
    N2 0.0451(8) 0.0410(8) 0.0453(8) -0.0138(6) -0.0118(7) 0.0009(7)
    N3 0.0368(7) 0.0334(7) 0.0332(7) -0.0038(6) -0.0088(6) 0.0005(6)
    N4 0.0410(7) 0.0396(7) 0.0414(8) -0.0051(6) -0.0114(6) -0.0062(6)
    N5 0.0396(7) 0.0403(8) 0.0351(7) -0.0013(6) -0.0119(6) 0.0014(6)
    N6 0.0454(7) 0.0444(8) 0.0390(8) -0.0134(6) -0.0164(6) 0.0018(6)
    C1 0.0560(12) 0.0624(13) 0.0489(11) 0.0006(10) -0.0109(10) -0.0132(10)
    C2 0.0759(15) 0.0763(15) 0.0503(12) 0.0219(13) -0.0187(11) -0.0278(11)
    C3 0.1028(16) 0.0555(12) 0.0625(12) 0.0276(12) -0.0483(11) -0.0279(10)
    C4 0.0866(12) 0.0337(9) 0.0613(10) 0.0111(9) -0.0489(9) -0.0104(8)
    C5 0.0569(9) 0.0329(8) 0.0471(9) -0.0016(7) -0.0315(7) -0.0014(7)
    C6 0.1195(14) 0.0295(9) 0.0942(13) 0.0001(10) -0.0803(11) -0.0059(9)
    C7 0.1020(13) 0.0343(9) 0.1019(14) -0.0225(9) -0.0745(11) 0.0173(10)
    C8 0.0716(10) 0.0383(9) 0.0753(11) -0.0222(8) -0.0511(9) 0.0218(8)
    C9 0.0506(9) 0.0354(8) 0.0496(9) -0.0100(7) -0.0295(7) 0.0094(7)
    C10 0.0674(11) 0.0634(12) 0.0915(15) -0.0389(10) -0.0414(11) 0.0387(11)
    C11 0.0554(12) 0.0791(15) 0.0740(16) -0.0308(11) -0.0097(12) 0.0206(13)
    C12 0.0490(10) 0.0583(12) 0.0583(13) -0.0170(9) -0.0080(10) 0.0022(10)
    C13 0.0487(9) 0.0429(9) 0.0400(9) -0.0067(8) -0.0118(8) -0.0043(8)
    C14 0.0557(11) 0.0562(12) 0.0382(10) -0.0004(10) -0.0025(9) -0.0071(9)
    C15 0.0394(10) 0.0659(13) 0.0440(11) -0.0014(10) 0.0011(9) 0.0035(10)
    C16 0.0341(8) 0.0483(10) 0.0405(9) -0.0041(8) -0.0101(7) 0.0107(8)
    C17 0.0340(7) 0.0338(8) 0.0329(8) -0.0036(6) -0.0134(6) 0.0057(6)
    C18 0.0347(8) 0.0642(12) 0.0584(12) -0.0164(8) -0.0129(8) 0.0159(10)
    C19 0.0462(9) 0.0524(11) 0.0710(13) -0.0209(8) -0.0251(9) 0.0109(10)
    C20 0.0505(9) 0.0366(9) 0.0594(11) -0.0109(8) -0.0297(8) 0.0038(8)
    C21 0.0367(8) 0.0327(8) 0.0414(9) -0.0045(7) -0.0171(7) 0.0013(7)
    C22 0.0693(11) 0.0424(10) 0.0745(13) -0.0137(9) -0.0362(10) -0.0084(9)
    C23 0.0770(14) 0.0485(11) 0.0558(12) -0.0079(10) -0.0216(10) -0.0190(9)
    C24 0.0558(11) 0.0478(10) 0.0458(10) -0.0064(9) -0.0092(9) -0.0114(8)
    C25 0.0591(11) 0.0534(11) 0.0411(10) -0.0002(9) -0.0219(8) 0.0015(9)
    C26 0.0781(14) 0.0688(15) 0.0427(11) 0.0056(12) -0.0243(10) 0.0070(10)
    C27 0.0637(13) 0.0607(13) 0.0459(11) 0.0065(11) -0.0078(10) 0.0189(10)
    C28 0.0383(9) 0.0436(10) 0.0500(11) 0.0023(8) -0.0014(8) 0.0089(9)
    C29 0.0285(7) 0.0381(9) 0.0391(9) -0.0002(7) -0.0036(7) 0.0029(7)
    C30 0.0521(11) 0.0488(11) 0.0740(15) -0.0122(10) -0.0022(11) 0.0196(11)
    C31 0.0511(11) 0.0444(10) 0.0840(17) -0.0184(9) -0.0058(11) 0.0039(11)
    C32 0.0394(9) 0.0416(9) 0.0618(12) -0.0105(8) -0.0064(9) -0.0055(9)
    C33 0.0293(7) 0.0401(9) 0.0419(9) -0.0055(7) -0.0053(7) -0.0004(7)
    C34 0.0540(10) 0.0629(12) 0.0679(13) -0.0198(10) -0.0170(10) -0.0164(10)
    C35 0.0634(11) 0.0718(13) 0.0526(11) -0.0185(11) -0.0236(9) -0.0124(10)
    C36 0.0611(11) 0.0574(11) 0.0429(10) -0.0173(9) -0.0194(9) 0.0016(9)
_geom_special_details
;
All e.s.d.'s (except the e.s.d. in the dihedral angle between two l.s. planes)
are estimated using the full covariance matrix. The cell e.s.d.'s are taken
into account individually in the estimation of e.s.d.'s in distances, angles
and torsion angles; correlations between e.s.d.'s in cell parameters are only
used when they are defined by crystal symmetry. An approximate (isotropic)
treatment of cell e.s.d.'s is used for estimating e.s.d.'s involving l.s.
planes.
;
loop_
    _geom_bond_atom_site_label_1
    _geom_bond_atom_site_label_2
    _geom_bond_site_symmetry_2
    _geom_bond_distance
    _geom_bond_publ_flag
    Bi1 N2 . 2.4745(17) ?
    Bi1 N1 . 2.5041(17) ?
    Bi1 Cl4 . 2.5853(8) ?
    Bi1 Cl2 . 2.6708(8) ?
    Bi1 Cl1 . 2.7271(7) ?
    Bi1 Cl3 . 2.7838(9) ?
    Zn1 N3 . 2.0635(14) ?
    Zn1 N5 . 2.0828(16) ?
    Zn1 N6 . 2.1586(18) ?
    Zn1 N4 . 2.2026(18) ?
    Zn1 Cl5 . 2.2690(7) ?
    N1 C1 . 1.323(3) ?
    N1 C5 . 1.355(3) ?
    N2 C12 . 1.329(3) ?
    N2 C9 . 1.354(3) ?
    N3 C13 . 1.322(2) ?
    N3 C17 . 1.358(2) ?
    N4 C24 . 1.330(3) ?
    N4 C21 . 1.356(2) ?
    N5 C25 . 1.323(3) ?
    N5 C29 . 1.362(3) ?
    N6 C36 . 1.325(3) ?
    N6 C33 . 1.351(2) ?
    C1 C2 . 1.398(3) ?
    C1 H1 . 0.9300 ?
    C2 C3 . 1.357(4) ?
    C2 H2 . 0.9300 ?
    C3 C4 . 1.422(3) ?
    C3 H3 . 0.9300 ?
    C4 C5 . 1.411(3) ?
    C4 C6 . 1.427(3) ?
    C5 C9 . 1.436(3) ?
    C6 C7 . 1.336(4) ?
    C6 H6 . 0.9300 ?
    C7 C8 . 1.437(3) ?
    C7 H7 . 0.9300 ?
    C8 C10 . 1.401(3) ?
    C8 C9 . 1.407(3) ?
    C10 C11 . 1.363(4) ?
    C10 H10 . 0.9300 ?
    C11 C12 . 1.397(3) ?
    C11 H11 . 0.9300 ?
    C12 H12 . 0.9300 ?
    C13 C14 . 1.387(3) ?
    C13 H13 . 0.9300 ?
    C14 C15 . 1.356(4) ?
    C14 H14 . 0.9300 ?
    C15 C16 . 1.409(3) ?
    C15 H15 . 0.9300 ?
    C16 C17 . 1.404(2) ?
    C16 C18 . 1.431(3) ?
    C17 C21 . 1.432(2) ?
    C18 C19 . 1.337(3) ?
    C18 H18 . 0.9300 ?
    C19 C20 . 1.431(3) ?
    C19 H19 . 0.9300 ?
    C20 C22 . 1.402(3) ?
    C20 C21 . 1.412(3) ?
    C22 C23 . 1.363(3) ?
    C22 H22 . 0.9300 ?
    C23 C24 . 1.393(3) ?
    C23 H23 . 0.9300 ?
    C24 H24 . 0.9300 ?
    C25 C26 . 1.397(3) ?
    C25 H25 . 0.9300 ?
    C26 C27 . 1.349(4) ?
    C26 H26 . 0.9300 ?
    C27 C28 . 1.409(4) ?
    C27 H27 . 0.9300 ?
    C28 C29 . 1.403(3) ?
    C28 C30 . 1.434(3) ?
    C29 C33 . 1.434(3) ?
    C30 C31 . 1.336(4) ?
    C30 H30 . 0.9300 ?
    C31 C32 . 1.437(3) ?
    C31 H31 . 0.9300 ?
    C32 C34 . 1.403(4) ?
    C32 C33 . 1.405(3) ?
    C34 C35 . 1.358(4) ?
    C34 H34 . 0.9300 ?
    C35 C36 . 1.396(3) ?
    C35 H35 . 0.9300 ?
    C36 H36 . 0.9300 ?
loop_
    _geom_angle_atom_site_label_1
    _geom_angle_atom_site_label_2
    _geom_angle_atom_site_label_3
    _geom_angle_site_symmetry_1
    _geom_angle_site_symmetry_3
    _geom_angle
    _geom_angle_publ_flag
    N2 Bi1 N1 . . 66.87(6) ?
    N2 Bi1 Cl4 . . 84.27(5) ?
    N1 Bi1 Cl4 . . 85.90(5) ?
    N2 Bi1 Cl2 . . 88.88(4) ?
    N1 Bi1 Cl2 . . 155.73(4) ?
    Cl4 Bi1 Cl2 . . 91.03(3) ?
    N2 Bi1 Cl1 . . 153.56(4) ?
    N1 Bi1 Cl1 . . 86.95(4) ?
    Cl4 Bi1 Cl1 . . 90.49(3) ?
    Cl2 Bi1 Cl1 . . 117.18(2) ?
    N2 Bi1 Cl3 . . 86.01(5) ?
    N1 Bi1 Cl3 . . 86.63(5) ?
    Cl4 Bi1 Cl3 . . 169.50(2) ?
    Cl2 Bi1 Cl3 . . 92.75(3) ?
    Cl1 Bi1 Cl3 . . 96.48(3) ?
    N3 Zn1 N5 . . 113.48(6) ?
    N3 Zn1 N6 . . 98.12(6) ?
    N5 Zn1 N6 . . 78.81(7) ?
    N3 Zn1 N4 . . 78.42(6) ?
    N5 Zn1 N4 . . 96.10(7) ?
    N6 Zn1 N4 . . 172.24(6) ?
    N3 Zn1 Cl5 . . 116.25(5) ?
    N5 Zn1 Cl5 . . 130.27(4) ?
    N6 Zn1 Cl5 . . 93.82(5) ?
    N4 Zn1 Cl5 . . 93.95(5) ?
    C1 N1 C5 . . 119.74(18) ?
    C1 N1 Bi1 . . 123.11(15) ?
    C5 N1 Bi1 . . 117.14(12) ?
    C12 N2 C9 . . 119.59(18) ?
    C12 N2 Bi1 . . 122.15(15) ?
    C9 N2 Bi1 . . 118.25(12) ?
    C13 N3 C17 . . 118.48(15) ?
    C13 N3 Zn1 . . 126.69(14) ?
    C17 N3 Zn1 . . 114.75(11) ?
    C24 N4 C21 . . 118.43(18) ?
    C24 N4 Zn1 . . 131.04(14) ?
    C21 N4 Zn1 . . 110.17(12) ?
    C25 N5 C29 . . 118.35(17) ?
    C25 N5 Zn1 . . 127.75(15) ?
    C29 N5 Zn1 . . 113.89(13) ?
    C36 N6 C33 . . 119.11(18) ?
    C36 N6 Zn1 . . 128.84(14) ?
    C33 N6 Zn1 . . 111.98(13) ?
    N1 C1 C2 . . 122.3(2) ?
    N1 C1 H1 . . 118.9 ?
    C2 C1 H1 . . 118.9 ?
    C3 C2 C1 . . 119.1(2) ?
    C3 C2 H2 . . 120.5 ?
    C1 C2 H2 . . 120.5 ?
    C2 C3 C4 . . 120.4(2) ?
    C2 C3 H3 . . 119.8 ?
    C4 C3 H3 . . 119.8 ?
    C5 C4 C3 . . 116.5(2) ?
    C5 C4 C6 . . 119.4(2) ?
    C3 C4 C6 . . 124.0(2) ?
    N1 C5 C4 . . 121.85(18) ?
    N1 C5 C9 . . 118.84(17) ?
    C4 C5 C9 . . 119.29(19) ?
    C7 C6 C4 . . 121.3(2) ?
    C7 C6 H6 . . 119.4 ?
    C4 C6 H6 . . 119.4 ?
    C6 C7 C8 . . 121.3(2) ?
    C6 C7 H7 . . 119.4 ?
    C8 C7 H7 . . 119.4 ?
    C10 C8 C9 . . 117.5(2) ?
    C10 C8 C7 . . 123.4(2) ?
    C9 C8 C7 . . 119.1(2) ?
    N2 C9 C8 . . 121.52(18) ?
    N2 C9 C5 . . 118.83(17) ?
    C8 C9 C5 . . 119.63(18) ?
    C11 C10 C8 . . 120.3(2) ?
    C11 C10 H10 . . 119.8 ?
    C8 C10 H10 . . 119.8 ?
    C10 C11 C12 . . 119.0(2) ?
    C10 C11 H11 . . 120.5 ?
    C12 C11 H11 . . 120.5 ?
    N2 C12 C11 . . 122.1(2) ?
    N2 C12 H12 . . 119.0 ?
    C11 C12 H12 . . 119.0 ?
    N3 C13 C14 . . 122.8(2) ?
    N3 C13 H13 . . 118.6 ?
    C14 C13 H13 . . 118.6 ?
    C15 C14 C13 . . 119.6(2) ?
    C15 C14 H14 . . 120.2 ?
    C13 C14 H14 . . 120.2 ?
    C14 C15 C16 . . 119.66(18) ?
    C14 C15 H15 . . 120.2 ?
    C16 C15 H15 . . 120.2 ?
    C17 C16 C15 . . 117.14(19) ?
    C17 C16 C18 . . 118.88(18) ?
    C15 C16 C18 . . 123.98(18) ?
    N3 C17 C16 . . 122.25(16) ?
    N3 C17 C21 . . 117.79(15) ?
    C16 C17 C21 . . 119.95(17) ?
    C19 C18 C16 . . 121.28(18) ?
    C19 C18 H18 . . 119.4 ?
    C16 C18 H18 . . 119.4 ?
    C18 C19 C20 . . 121.5(2) ?
    C18 C19 H19 . . 119.3 ?
    C20 C19 H19 . . 119.3 ?
    C22 C20 C21 . . 116.82(18) ?
    C22 C20 C19 . . 124.3(2) ?
    C21 C20 C19 . . 118.81(19) ?
    N4 C21 C20 . . 122.70(17) ?
    N4 C21 C17 . . 117.84(17) ?
    C20 C21 C17 . . 119.46(16) ?
    C23 C22 C20 . . 120.0(2) ?
    C23 C22 H22 . . 120.0 ?
    C20 C22 H22 . . 120.0 ?
    C22 C23 C24 . . 119.6(2) ?
    C22 C23 H23 . . 120.2 ?
    C24 C23 H23 . . 120.2 ?
    N4 C24 C23 . . 122.4(2) ?
    N4 C24 H24 . . 118.8 ?
    C23 C24 H24 . . 118.8 ?
    N5 C25 C26 . . 122.4(2) ?
    N5 C25 H25 . . 118.8 ?
    C26 C25 H25 . . 118.8 ?
    C27 C26 C25 . . 119.9(2) ?
    C27 C26 H26 . . 120.1 ?
    C25 C26 H26 . . 120.1 ?
    C26 C27 C28 . . 119.7(2) ?
    C26 C27 H27 . . 120.2 ?
    C28 C27 H27 . . 120.2 ?
    C29 C28 C27 . . 117.1(2) ?
    C29 C28 C30 . . 119.1(2) ?
    C27 C28 C30 . . 123.7(2) ?
    N5 C29 C28 . . 122.45(19) ?
    N5 C29 C33 . . 117.80(16) ?
    C28 C29 C33 . . 119.74(19) ?
    C31 C30 C28 . . 120.8(2) ?
    C31 C30 H30 . . 119.6 ?
    C28 C30 H30 . . 119.6 ?
    C30 C31 C32 . . 122.0(2) ?
    C30 C31 H31 . . 119.0 ?
    C32 C31 H31 . . 119.0 ?
    C34 C32 C33 . . 116.9(2) ?
    C34 C32 C31 . . 124.8(2) ?
    C33 C32 C31 . . 118.3(2) ?
    N6 C33 C32 . . 122.45(19) ?
    N6 C33 C29 . . 117.52(17) ?
    C32 C33 C29 . . 120.03(18) ?
    C35 C34 C32 . . 120.1(2) ?
    C35 C34 H34 . . 119.9 ?
    C32 C34 H34 . . 119.9 ?
    C34 C35 C36 . . 119.5(2) ?
    C34 C35 H35 . . 120.2 ?
    C36 C35 H35 . . 120.2 ?
    N6 C36 C35 . . 121.9(2) ?
    N6 C36 H36 . . 119.0 ?
    C35 C36 H36 . . 119.0 ?
loop_
    _geom_torsion_atom_site_label_1
    _geom_torsion_atom_site_label_2
    _geom_torsion_atom_site_label_3
    _geom_torsion_atom_site_label_4
    _geom_torsion_site_symmetry_1
    _geom_torsion_site_symmetry_2
    _geom_torsion_site_symmetry_3
    _geom_torsion_site_symmetry_4
    _geom_torsion
    _geom_torsion_publ_flag
    N2 Bi1 N1 C1 . . . . 178.34(19) ?
    Cl4 Bi1 N1 C1 . . . . 92.83(17) ?
    Cl2 Bi1 N1 C1 . . . . 176.22(14) ?
    Cl1 Bi1 N1 C1 . . . . 2.12(17) ?
    Cl3 Bi1 N1 C1 . . . . -94.56(17) ?
    N2 Bi1 N1 C5 . . . . -2.14(14) ?
    Cl4 Bi1 N1 C5 . . . . -87.65(14) ?
    Cl2 Bi1 N1 C5 . . . . -4.3(2) ?
    Cl1 Bi1 N1 C5 . . . . -178.36(14) ?
    Cl3 Bi1 N1 C5 . . . . 84.96(14) ?
    N1 Bi1 N2 C12 . . . . -178.07(19) ?
    Cl4 Bi1 N2 C12 . . . . -90.09(17) ?
    Cl2 Bi1 N2 C12 . . . . 1.06(17) ?
    Cl1 Bi1 N2 C12 . . . . -169.56(14) ?
    Cl3 Bi1 N2 C12 . . . . 93.90(17) ?
    N1 Bi1 N2 C9 . . . . 0.89(14) ?
    Cl4 Bi1 N2 C9 . . . . 88.87(14) ?
    Cl2 Bi1 N2 C9 . . . . -179.98(14) ?
    Cl1 Bi1 N2 C9 . . . . 9.4(2) ?
    Cl3 Bi1 N2 C9 . . . . -87.14(14) ?
    N5 Zn1 N3 C13 . . . . 83.48(17) ?
    N6 Zn1 N3 C13 . . . . 2.21(17) ?
    N4 Zn1 N3 C13 . . . . 175.16(17) ?
    Cl5 Zn1 N3 C13 . . . . -96.15(16) ?
    N5 Zn1 N3 C17 . . . . -99.84(13) ?
    N6 Zn1 N3 C17 . . . . 178.89(12) ?
    N4 Zn1 N3 C17 . . . . -8.17(12) ?
    Cl5 Zn1 N3 C17 . . . . 80.53(13) ?
    N3 Zn1 N4 C24 . . . . -178.41(19) ?
    N5 Zn1 N4 C24 . . . . -65.64(19) ?
    Cl5 Zn1 N4 C24 . . . . 65.59(18) ?
    N3 Zn1 N4 C21 . . . . 8.74(12) ?
    N5 Zn1 N4 C21 . . . . 121.51(12) ?
    Cl5 Zn1 N4 C21 . . . . -107.27(12) ?
    N3 Zn1 N5 C25 . . . . 85.42(17) ?
    N6 Zn1 N5 C25 . . . . 179.49(17) ?
    N4 Zn1 N5 C25 . . . . 5.42(16) ?
    Cl5 Zn1 N5 C25 . . . . -95.02(16) ?
    N3 Zn1 N5 C29 . . . . -94.02(12) ?
    N6 Zn1 N5 C29 . . . . 0.06(11) ?
    N4 Zn1 N5 C29 . . . . -174.01(11) ?
    Cl5 Zn1 N5 C29 . . . . 85.55(12) ?
    N3 Zn1 N6 C36 . . . . -70.90(17) ?
    N5 Zn1 N6 C36 . . . . 176.64(17) ?
    Cl5 Zn1 N6 C36 . . . . 46.31(17) ?
    N3 Zn1 N6 C33 . . . . 112.22(12) ?
    N5 Zn1 N6 C33 . . . . -0.24(11) ?
    Cl5 Zn1 N6 C33 . . . . -130.57(11) ?
    C5 N1 C1 C2 . . . . -2.3(3) ?
    Bi1 N1 C1 C2 . . . . 177.25(19) ?
    N1 C1 C2 C3 . . . . 1.1(4) ?
    C1 C2 C3 C4 . . . . 1.3(4) ?
    C2 C3 C4 C5 . . . . -2.5(4) ?
    C2 C3 C4 C6 . . . . 175.1(2) ?
    C1 N1 C5 C4 . . . . 0.9(3) ?
    Bi1 N1 C5 C4 . . . . -178.59(15) ?
    C1 N1 C5 C9 . . . . -177.2(2) ?
    Bi1 N1 C5 C9 . . . . 3.2(2) ?
    C3 C4 C5 N1 . . . . 1.4(3) ?
    C6 C4 C5 N1 . . . . -176.3(2) ?
    C3 C4 C5 C9 . . . . 179.5(2) ?
    C6 C4 C5 C9 . . . . 1.9(3) ?
    C5 C4 C6 C7 . . . . 0.1(4) ?
    C3 C4 C6 C7 . . . . -177.3(2) ?
    C4 C6 C7 C8 . . . . -1.9(4) ?
    C6 C7 C8 C10 . . . . -178.7(2) ?
    C6 C7 C8 C9 . . . . 1.6(4) ?
    C12 N2 C9 C8 . . . . 0.8(3) ?
    Bi1 N2 C9 C8 . . . . -178.14(15) ?
    C12 N2 C9 C5 . . . . 179.3(2) ?
    Bi1 N2 C9 C5 . . . . 0.4(2) ?
    C10 C8 C9 N2 . . . . -0.8(3) ?
    C7 C8 C9 N2 . . . . 178.9(2) ?
    C10 C8 C9 C5 . . . . -179.3(2) ?
    C7 C8 C9 C5 . . . . 0.4(3) ?
    N1 C5 C9 N2 . . . . -2.4(3) ?
    C4 C5 C9 N2 . . . . 179.33(19) ?
    N1 C5 C9 C8 . . . . 176.08(19) ?
    C4 C5 C9 C8 . . . . -2.1(3) ?
    C9 C8 C10 C11 . . . . 0.3(4) ?
    C7 C8 C10 C11 . . . . -179.4(2) ?
    C8 C10 C11 C12 . . . . 0.1(4) ?
    C9 N2 C12 C11 . . . . -0.4(4) ?
    Bi1 N2 C12 C11 . . . . 178.55(19) ?
    C10 C11 C12 N2 . . . . -0.1(4) ?
    C17 N3 C13 C14 . . . . -0.9(3) ?
    Zn1 N3 C13 C14 . . . . 175.64(16) ?
    N3 C13 C14 C15 . . . . -0.6(3) ?
    C13 C14 C15 C16 . . . . 0.5(3) ?
    C14 C15 C16 C17 . . . . 1.0(3) ?
    C14 C15 C16 C18 . . . . -178.5(2) ?
    C13 N3 C17 C16 . . . . 2.6(3) ?
    Zn1 N3 C17 C16 . . . . -174.40(14) ?
    C13 N3 C17 C21 . . . . -176.49(17) ?
    Zn1 N3 C17 C21 . . . . 6.5(2) ?
    C15 C16 C17 N3 . . . . -2.6(3) ?
    C18 C16 C17 N3 . . . . 176.91(18) ?
    C15 C16 C17 C21 . . . . 176.45(18) ?
    C18 C16 C17 C21 . . . . -4.1(3) ?
    C17 C16 C18 C19 . . . . 2.2(3) ?
    C15 C16 C18 C19 . . . . -178.3(2) ?
    C16 C18 C19 C20 . . . . 1.7(3) ?
    C18 C19 C20 C22 . . . . 174.2(2) ?
    C18 C19 C20 C21 . . . . -3.7(3) ?
    C24 N4 C21 C20 . . . . -1.5(3) ?
    Zn1 N4 C21 C20 . . . . 172.35(15) ?
    C24 N4 C21 C17 . . . . 177.89(18) ?
    Zn1 N4 C21 C17 . . . . -8.2(2) ?
    C22 C20 C21 N4 . . . . 3.1(3) ?
    C19 C20 C21 N4 . . . . -178.80(19) ?
    C22 C20 C21 C17 . . . . -176.29(18) ?
    C19 C20 C21 C17 . . . . 1.8(3) ?
    N3 C17 C21 N4 . . . . 1.7(2) ?
    C16 C17 C21 N4 . . . . -177.41(17) ?
    N3 C17 C21 C20 . . . . -178.89(17) ?
    C16 C17 C21 C20 . . . . 2.0(3) ?
    C21 C20 C22 C23 . . . . -1.6(3) ?
    C19 C20 C22 C23 . . . . -179.5(2) ?
    C20 C22 C23 C24 . . . . -1.4(4) ?
    C21 N4 C24 C23 . . . . -1.7(3) ?
    Zn1 N4 C24 C23 . . . . -174.04(17) ?
    C22 C23 C24 N4 . . . . 3.2(4) ?
    C29 N5 C25 C26 . . . . -2.7(3) ?
    Zn1 N5 C25 C26 . . . . 177.91(16) ?
    N5 C25 C26 C27 . . . . 0.5(3) ?
    C25 C26 C27 C28 . . . . 2.1(3) ?
    C26 C27 C28 C29 . . . . -2.5(3) ?
    C26 C27 C28 C30 . . . . 177.8(2) ?
    C25 N5 C29 C28 . . . . 2.2(3) ?
    Zn1 N5 C29 C28 . . . . -178.29(13) ?
    C25 N5 C29 C33 . . . . -179.36(16) ?
    Zn1 N5 C29 C33 . . . . 0.13(19) ?
    C27 C28 C29 N5 . . . . 0.3(3) ?
    C30 C28 C29 N5 . . . . -179.94(17) ?
    C27 C28 C29 C33 . . . . -178.05(17) ?
    C30 C28 C29 C33 . . . . 1.7(3) ?
    C29 C28 C30 C31 . . . . -2.0(3) ?
    C27 C28 C30 C31 . . . . 177.8(2) ?
    C28 C30 C31 C32 . . . . 1.3(3) ?
    C30 C31 C32 C34 . . . . -177.5(2) ?
    C30 C31 C32 C33 . . . . -0.4(3) ?
    C36 N6 C33 C32 . . . . 2.1(3) ?
    Zn1 N6 C33 C32 . . . . 179.28(13) ?
    C36 N6 C33 C29 . . . . -176.84(16) ?
    Zn1 N6 C33 C29 . . . . 0.38(19) ?
    C34 C32 C33 N6 . . . . -1.4(3) ?
    C31 C32 C33 N6 . . . . -178.71(17) ?
    C34 C32 C33 C29 . . . . 177.48(17) ?
    C31 C32 C33 C29 . . . . 0.2(3) ?
    N5 C29 C33 N6 . . . . -0.4(2) ?
    C28 C29 C33 N6 . . . . 178.11(16) ?
    N5 C29 C33 C32 . . . . -179.28(15) ?
    C28 C29 C33 C32 . . . . -0.8(2) ?
    C33 C32 C34 C35 . . . . -0.3(3) ?
    C31 C32 C34 C35 . . . . 176.9(2) ?
    C32 C34 C35 C36 . . . . 1.2(3) ?
    C33 N6 C36 C35 . . . . -1.1(3) ?
    Zn1 N6 C36 C35 . . . . -177.77(15) ?
    C34 C35 C36 N6 . . . . -0.5(3) ?
loop_
    _geom_hbond_atom_site_label_D
    _geom_hbond_atom_site_label_H
    _geom_hbond_atom_site_label_A
    _geom_hbond_site_symmetry_A
    _geom_hbond_distance_DH
    _geom_hbond_distance_HA
    _geom_hbond_distance_DA
    _geom_hbond_angle_DHA
    C2 H2 Cl3 2_665 0.93 2.82 3.588(4) 140.8
    C6 H6 Cl4 2_565 0.93 2.82 3.637(4) 147.1
    C10 H10 Cl5 1_455 0.93 2.80 3.707(4) 164.3
    C15 H15 Cl1 2_765 0.93 2.69 3.579(4) 159.8
    C25 H25 Cl2 2_666 0.93 2.80 3.506(4) 133.6
data_global
_journal_date_recd_electronic     2010-11-19
_journal_date_accepted     2010-12-15
_journal_name_full     'Acta Crystallographica, Section E'
_journal_year     2011
_journal_volume     67
_journal_issue      1
_journal_page_first     m109
_journal_page_last     m110
_journal_paper_category     QM
_journal_coeditor_code     BG2383
_publ_contact_author_name     'Dr. Wenxiang Chai'
_publ_contact_author_address
;
College of Materials Science and Engineering
China Jiliang University
Hangzhou 310018
People's Republic of China
;
_publ_contact_author_email     wxchai_cm@yahoo.com.cn
_publ_contact_author_fax     ?
_publ_contact_author_phone     (86)571-86835738
_publ_section_title
;
Chloridobis(1,10-phenanthroline)zinc(II)
tetrachlorido(1,10-phenanthroline)bismuthate(III) monohydrate
;
loop_
    _publ_author_name
    _publ_author_address
    'Song, Chunlei'
;
College of Materials Science and Engineering
China Jiliang University
Hangzhou 310018
People's Republic of China
;
    'Chai, Wenxiang'
;
College of Materials Science and Engineering
China Jiliang University
Hangzhou 310018
People's Republic of China
;
    'Song, Li'
;
Department of Chemistry
Key Laboratory of Advanced Textile Materials and
Manufacturing Technology of the Education Ministry
Zhejiang Sci-Tech University
Hangzhou 310018
People's Republic of China
;
    'Yang, Yunyun'
;
College of Materials Science and Engineering
China Jiliang University
Hangzhou 310018
People's Republic of China
;
    'Lin, Jian'
;
College of Materials Science and Engineering
China Jiliang University
Hangzhou 310018
People's Republic of China
;
