# Supplementary material for: Chloridobis(1,10-phenanthroline)zinc(II) tetra­chlorido(1,10-phenan­throline)bis­muthate(III) monohydrate
Source: Acta Crystallogr Sect E Struct Rep Online. 2010 Dec 24;67(Pt 1):m109–10. doi: 10.1107/S1600536810052682 (PMC3050139; doi:10.1107/S1600536810052682)
Supplement: Supplementary file 2 [file e-67-0m109-Isup2.hkl]

# 
# h,k,l, Fc-squared, Fo-squared, sigma(Fo-squared) and status flag 
# 
data_I
_shelx_title ' a in P1                          P-1' 
_shelx_refln_list_code          4 
_shelx_F_calc_maximum      239.77 
_exptl_crystal_F_000       980.00 
_reflns_d_resolution_high  0.7702 
 
loop_ 
 _symmetry_equiv_pos_as_xyz 
 'x, y, z' 
 '-x, -y, -z' 
 
_cell_length_a     9.7480 
_cell_length_b    13.6940 
_cell_length_c    14.2490 
_cell_angle_alpha  86.848 
_cell_angle_beta   74.660 
_cell_angle_gamma  80.692 
 
_shelx_F_squared_multiplier     1.000 
 
loop_ 
 _refln_index_h 
 _refln_index_k 
 _refln_index_l 
 _refln_F_squared_calc 
 _refln_F_squared_meas 
 _refln_F_squared_sigma 
 _refln_observed_status 
   1   0   0    17494.40    16030.91    102.28 o 
   2   0   0    15288.21    14716.62     88.01 o 
   3   0   0      357.18      395.19      9.58 o 
   4   0   0       57.98       72.96      2.48 o 
   5   0   0    32712.85    32555.85    124.03 o 
   6   0   0     2371.67     2347.48     21.92 o 
   7   0   0     2650.05     2530.62     40.20 o 
   8   0   0     2697.00     2636.51     51.11 o 
   9   0   0       52.56       60.51     11.10 o 
  10   0   0     1052.44     1093.31     92.04 o 
  11   0   0      321.38      318.26     44.46 o 
  12   0   0        9.28       -3.73     18.82 o 
 -11   1   0      966.94      885.48     51.92 o 
 -10   1   0      631.87      665.66     42.39 o 
  -9   1   0     1902.46     1947.03     73.14 o 
  -8   1   0       13.78       21.62     10.20 o 
  -7   1   0     3272.93     3229.86     34.32 o 
  -6   1   0    15810.04    16136.88     77.33 o 
  -5   1   0     3498.32     3471.31     28.05 o 
  -4   1   0    31547.17    31290.02    143.59 o 
  -3   1   0     4406.61     4550.57     28.69 o 
  -2   1   0    16717.79    16647.02     69.88 o 
   1   1   0    19707.56    21169.71    136.24 o 
   2   1   0     3032.60     2795.08     31.81 o 
   4   1   0     5699.11     5732.58     77.93 o 
   5   1   0      160.47      177.64     10.47 o 
   6   1   0    12246.24    12216.81     82.39 o 
   7   1   0     4138.57     4303.13     59.14 o 
   8   1   0       67.05       62.41      9.17 o 
   9   1   0      237.10      215.67     16.66 o 
  10   1   0      206.18      194.20     21.40 o 
  11   1   0       47.34       56.00     17.15 o 
  12   1   0      487.93      502.75     50.60 o 
 -11   2   0     1363.86     1466.42     70.27 o 
 -10   2   0     2318.45     2354.08     90.58 o 
  -9   2   0      421.27      404.54     17.45 o 
  -8   2   0     2318.21     2370.43     50.31 o 
  -7   2   0     1250.19     1233.94     17.60 o 
  -6   2   0     2829.06     2588.40     28.70 o 
  -5   2   0    22702.48    22818.66    106.59 o 
  -4   2   0      903.00      868.57     10.67 o 
  -3   2   0    20386.97    20336.23     81.29 o 
  -2   2   0     2722.19     3049.57     17.03 o 
  -1   2   0     5637.60     5716.81     37.32 o 
   1   2   0     5527.14     5688.64     51.21 o 
   2   2   0    15428.18    15237.36     68.14 o 
   3   2   0     5922.53     5843.37     31.91 o 
   4   2   0       39.39       68.57      8.95 o 
   5   2   0     4434.66     4461.65     77.70 o 
   6   2   0      469.60      460.80     15.59 o 
   7   2   0      607.18      543.43     23.69 o 
   8   2   0     1086.47     1054.22     28.25 o 
   9   2   0      134.43      128.75     15.38 o 
  10   2   0      422.42      377.57     21.98 o 
  11   2   0      460.96      444.12     24.70 o 
  12   2   0        0.80       25.24     19.68 o 
 -11   3   0      455.92      422.15     42.79 o 
 -10   3   0     1615.19     1802.86     61.21 o 
  -9   3   0     2983.66     3128.45     72.05 o 
  -8   3   0      121.56       90.00     17.87 o 
  -7   3   0     2443.64     2558.01     34.21 o 
  -6   3   0     2497.70     2440.66     37.62 o 
  -5   3   0    15350.52    16320.24     78.08 o 
  -4   3   0    27218.37    26987.59    148.77 o 
  -3   3   0       56.55       75.44      4.35 o 
  -2   3   0      652.33      553.13     10.02 o 
   0   3   0     4014.32     4140.85     78.53 o 
   1   3   0    24041.55    23216.76    359.56 o 
   2   3   0    14639.62    14621.45    116.46 o 
   3   3   0      697.52      661.15      6.90 o 
   4   3   0     6855.60     7062.14     57.31 o 
   5   3   0       66.66       68.13      6.91 o 
   6   3   0      431.71      433.37     14.15 o 
   7   3   0     3065.14     3110.19     48.01 o 
   8   3   0        3.11        4.54     10.58 o 
   9   3   0     2132.02     2102.81     40.24 o 
  10   3   0     1061.57     1046.01     34.23 o 
  11   3   0       31.64       21.54     10.70 o 
  12   3   0      593.42      611.88     39.35 o 
 -11   4   0      818.29      820.03     61.95 o 
 -10   4   0     1531.53     1440.15     58.57 o 
  -9   4   0      590.58      593.38     45.03 o 
  -8   4   0     2113.83     2135.18     56.85 o 
  -7   4   0       20.13       17.08      6.08 o 
  -6   4   0     3940.41     4077.07     43.39 o 
  -5   4   0     6264.82     6282.82     69.01 o 
  -4   4   0      602.39      542.11      9.34 o 
  -3   4   0    13874.03    13427.67     68.71 o 
  -2   4   0     6226.90     6377.54    129.70 o 
  -1   4   0       83.77       80.45      5.83 o 
   0   4   0     1908.43     2021.95     24.12 o 
   1   4   0      375.47      440.42      9.88 o 
   2   4   0    16218.00    15801.85    176.66 o 
   3   4   0    22444.41    23046.66     92.07 o 
   4   4   0     4359.08     4636.45     34.61 o 
   5   4   0      625.13      645.16     14.66 o 
   6   4   0     4192.44     4348.31     50.20 o 
   7   4   0       16.43       16.66      9.86 o 
   8   4   0     4911.63     5277.14     72.76 o 
   9   4   0     2066.27     2028.39     55.36 o 
  10   4   0       77.41       70.14     14.17 o 
  11   4   0     1383.63     1410.27     40.18 o 
  12   4   0       23.65       18.89     12.06 o 
 -11   5   0       25.47       14.69     15.60 o 
 -10   5   0     1285.80     1328.57     57.08 o 
  -9   5   0     1912.18     1929.70     73.77 o 
  -8   5   0        2.04       15.26     12.16 o 
  -7   5   0     1031.44     1056.09     25.22 o 
  -6   5   0      536.62      496.43     12.09 o 
  -5   5   0     2171.08     2015.49     24.89 o 
  -4   5   0     8109.19     8629.49     65.00 o 
  -3   5   0     2167.27     2065.43     36.67 o 
  -2   5   0     3632.39     3377.25     74.69 o 
  -1   5   0     3379.92     3579.43     31.72 o 
   1   5   0     6069.79     6250.73     49.48 o 
   2   5   0    14379.54    14087.74     82.92 o 
   3   5   0      104.27      121.09      7.42 o 
   4   5   0     3816.63     3576.43     28.61 o 
   5   5   0     4385.90     4201.21     47.53 o 
   6   5   0       62.33       64.74      7.80 o 
   7   5   0     2035.99     2078.75     37.30 o 
   8   5   0       19.46        4.94      6.78 o 
   9   5   0     1064.82     1117.36     30.25 o 
  10   5   0     2246.43     2366.06     56.07 o 
  11   5   0       39.14       28.95     13.31 o 
  12   5   0     1186.17     1226.75     37.51 o 
 -10   6   0      274.51      229.29     31.67 o 
  -9   6   0      208.71      204.22     37.75 o 
  -8   6   0     1897.54     1962.22     57.59 o 
  -7   6   0      333.65      317.86     18.47 o 
  -6   6   0      837.99      859.99     16.06 o 
  -5   6   0      628.64      624.96     11.72 o 
  -4   6   0        2.85       -8.35      8.35 o 
  -3   6   0     7494.29     7598.33    195.73 o 
  -2   6   0    16934.05    17346.48    107.67 o 
  -1   6   0       29.71       58.53     10.37 o 
   0   6   0     2495.32     2643.66     29.51 o 
   1   6   0     1793.41     1620.74     22.27 o 
   2   6   0      898.93      832.97     14.69 o 
   3   6   0     4961.54     4498.25     44.50 o 
   4   6   0     1917.84     1575.53     25.21 o 
   5   6   0     1928.48     1873.38     27.36 o 
   6   6   0    13191.88    13427.17    148.98 o 
   7   6   0        9.62        7.36      7.92 o 
   8   6   0     3769.18     4005.72     99.82 o 
   9   6   0     1161.75     1171.19     28.47 o 
  10   6   0      339.07      355.64     21.82 o 
  11   6   0     2544.22     2598.42    103.60 o 
 -10   7   0      229.34      197.97     33.96 o 
  -9   7   0      546.92      495.63     47.33 o 
  -8   7   0       51.15       37.72     10.34 o 
  -7   7   0      683.95      780.85     42.45 o 
  -6   7   0     1265.67     1204.47     27.21 o 
  -5   7   0        4.05        3.60      4.22 o 
  -4   7   0     1859.28     1829.07     31.99 o 
  -3   7   0     1832.07     1744.95     39.75 o 
  -2   7   0      653.36      543.90     13.25 o 
  -1   7   0     7668.08     7406.27    115.88 o 
   0   7   0     3252.65     3123.69     35.37 o 
   1   7   0     6044.74     6131.85     66.71 o 
   2   7   0    13761.42    14361.79    101.45 o 
   3   7   0      218.35      233.93     10.67 o 
   4   7   0    12640.64    13220.21     85.60 o 
   5   7   0     9231.35     9462.50     73.21 o 
   6   7   0     1506.53     1478.52     17.13 o 
   7   7   0     5428.82     5437.51     72.32 o 
   8   7   0      130.31      128.36     14.53 o 
   9   7   0     1796.55     1804.35     37.06 o 
  10   7   0     1827.53     1897.27     49.10 o 
  11   7   0      168.37      117.20     22.60 o 
  -9   8   0       58.30       79.51     18.82 o 
  -8   8   0      369.71      390.90     22.62 o 
  -7   8   0      560.90      510.11     24.86 o 
  -6   8   0       25.92       12.95      8.41 o 
  -5   8   0     1377.31     1428.92     32.62 o 
  -4   8   0      442.34      395.91     12.93 o 
  -3   8   0     1128.31     1080.73     18.07 o 
  -2   8   0     2548.50     2357.37     30.98 o 
  -1   8   0      458.05      438.70     20.53 o 
   0   8   0    10182.94    10104.05     96.92 o 
   1   8   0    14999.28    15262.56    121.73 o 
   2   8   0     3335.61     3142.46     53.58 o 
   3   8   0     6562.30     6864.41     97.86 o 
   4   8   0      598.63      556.97     18.44 o 
   5   8   0     5291.36     5389.77     67.81 o 
   6   8   0     9691.29    10151.89    103.21 o 
   7   8   0     1473.83     1396.66     44.34 o 
   8   8   0     3971.65     4081.00     96.43 o 
   9   8   0      278.11      252.81     18.74 o 
  10   8   0      906.17      918.01     32.86 o 
  11   8   0     1683.77     1811.76     63.45 o 
  -9   9   0      362.70      267.89     44.69 o 
  -8   9   0       24.13       27.49     12.22 o 
  -7   9   0      451.87      487.25     24.72 o 
  -6   9   0     2918.91     3107.67     50.09 o 
  -5   9   0      579.16      537.34     30.80 o 
  -4   9   0     2945.09     3001.70     67.14 o 
  -3   9   0      566.85      503.38     15.37 o 
  -2   9   0     3512.69     3507.75     97.09 o 
  -1   9   0    14175.47    14857.08    283.33 o 
   0   9   0     6899.42     6922.12     75.84 o 
   1   9   0     9110.97     9023.83    160.05 o 
   2   9   0     9548.34     9938.80     80.01 o 
   3   9   0     1898.74     1718.10     30.74 o 
   4   9   0     7580.06     7977.98     68.93 o 
   5   9   0     3519.36     3577.14     51.45 o 
   6   9   0     4087.49     4085.61     57.73 o 
   7   9   0     5928.81     6006.10    133.49 o 
   8   9   0       93.03      116.11     20.59 o 
   9   9   0     1133.04     1119.13     57.48 o 
  10   9   0      727.12      736.51     50.42 o 
  11   9   0      220.18      209.61     34.59 o 
  -8  10   0      826.46      857.07     32.90 o 
  -7  10   0      516.66      439.88     22.67 o 
  -6  10   0      199.10      172.83     17.97 o 
  -5  10   0     3879.38     4270.87     71.65 o 
  -4  10   0     1238.81     1179.13     37.32 o 
  -3  10   0     3056.48     3133.98     64.51 o 
  -2  10   0     2059.57     1984.67     72.22 o 
  -1  10   0       70.15       62.52      9.91 o 
   0  10   0    12195.48    12573.18    270.42 o 
   1  10   0     9774.02    10241.00    159.30 o 
   2  10   0     6397.82     6559.56     62.93 o 
   3  10   0     4244.29     4280.61     59.99 o 
   4  10   0        3.68        4.60      6.97 o 
   5  10   0     3678.04     3780.24     67.85 o 
   6  10   0     4187.10     4324.87     63.39 o 
   7  10   0     1204.09     1150.62     46.87 o 
   8  10   0     1541.34     1485.58     53.69 o 
   9  10   0       79.18       58.28     22.77 o 
  10  10   0      449.95      437.81     41.99 o 
  11  10   0      422.56      422.21     41.02 o 
  -8  11   0      269.06      198.45     20.59 o 
  -7  11   0      244.29      240.09     21.76 o 
  -6  11   0     1174.57     1168.21     43.14 o 
  -5  11   0       78.97       70.00     13.64 o 
  -4  11   0     4499.08     4778.49     77.28 o 
  -3  11   0      595.72      559.42     31.38 o 
  -2  11   0     2908.52     2809.72     53.10 o 
  -1  11   0     4955.80     5124.96     96.52 o 
   0  11   0      592.59      554.44     18.14 o 
   1  11   0     5774.67     5721.41     79.51 o 
   2  11   0      683.38      700.41     22.13 o 
   3  11   0     1299.24     1294.60     36.28 o 
   4  11   0     2777.83     2680.12     52.86 o 
   5  11   0      721.73      754.33     22.53 o 
   6  11   0     1534.95     1521.83     32.66 o 
   7  11   0      784.76      908.60     51.63 o 
   8  11   0       13.76       23.63     21.28 o 
   9  11   0      691.82      687.40     47.61 o 
  10  11   0      481.75      409.76     53.75 o 
  -7  12   0       81.41       95.04     15.41 o 
  -6  12   0      359.76      355.27     26.54 o 
  -5  12   0     2328.39     2367.54    122.79 o 
  -4  12   0      200.72      196.85     18.94 o 
  -3  12   0     3478.88     3793.37     83.70 o 
  -2  12   0     1134.47     1134.00     26.62 o 
  -1  12   0     1677.19     1613.10     29.93 o 
   0  12   0     1598.06     1587.70     69.07 o 
   1  12   0       45.83       62.44     10.20 o 
   2  12   0     2247.24     2215.31     48.80 o 
   3  12   0     2742.82     2657.60     82.55 o 
   4  12   0        7.33       12.74      8.24 o 
   5  12   0      947.53      850.94     26.66 o 
   6  12   0      667.56      753.48     24.19 o 
   7  12   0       98.33       95.97     17.50 o 
   8  12   0      589.13      639.91     46.47 o 
   9  12   0      142.57      102.17     28.97 o 
  10  12   0      104.43      115.65     26.79 o 
  -6  13   0      269.64      290.69     44.37 o 
  -5  13   0       93.50      113.26     18.53 o 
  -4  13   0     2468.08     2607.25    108.45 o 
  -3  13   0       76.69       75.85     17.09 o 
  -2  13   0     1058.79     1081.67     51.23 o 
  -1  13   0      260.37      297.53     18.00 o 
   0  13   0       72.78       82.68     14.15 o 
   1  13   0     3398.27     3403.65     99.01 o 
   2  13   0     2474.94     2592.51     40.37 o 
   3  13   0      146.43      170.41     28.11 o 
   4  13   0     1051.46     1019.69     33.47 o 
   5  13   0      719.01      681.30     27.48 o 
   6  13   0      153.38      122.73     16.77 o 
   7  13   0      802.03      807.07     44.46 o 
   8  13   0      343.32      379.93     37.17 o 
   9  13   0      499.00      504.58     42.85 o 
  -5  14   0      519.32      497.61     41.22 o 
  -4  14   0        7.35       -9.85     11.86 o 
  -3  14   0      371.08      375.70     23.52 o 
  -2  14   0      477.07      472.63     37.57 o 
  -1  14   0       15.60       34.99     23.86 o 
   0  14   0     2446.59     2610.52     40.90 o 
   1  14   0      703.13      699.48     49.28 o 
   2  14   0      183.15      139.87     16.66 o 
   3  14   0      855.04      929.25     29.88 o 
   4  14   0       96.02       83.07     15.02 o 
   5  14   0      253.55      245.60     19.99 o 
   6  14   0      766.66      745.44     27.30 o 
   7  14   0      215.10      238.70     38.84 o 
   8  14   0      931.05      976.41     60.12 o 
  -4  15   0      210.06      202.61     20.22 o 
  -3  15   0      522.29      444.30     28.29 o 
  -2  15   0      218.44      245.12     32.58 o 
  -1  15   0      421.90      434.54     47.84 o 
   0  15   0       51.56       36.60     23.69 o 
   1  15   0       73.62       73.03     16.81 o 
   2  15   0      929.58      915.23     30.46 o 
   3  15   0        2.61       23.37     12.87 o 
   4  15   0      977.52      996.89     33.27 o 
   5  15   0      977.76      935.47     31.36 o 
   6  15   0       11.36        8.11      8.60 o 
   7  15   0     1285.90     1272.41     67.58 o 
   8  15   0      213.79      219.31     38.15 o 
  -3  16   0      262.27      242.65     37.34 o 
  -2  16   0      173.40      171.58     28.28 o 
  -1  16   0       95.64       96.60     30.12 o 
   0  16   0      894.21      850.21     48.24 o 
   1  16   0     1097.00     1163.89     47.96 o 
   2  16   0       10.90       24.26     10.96 o 
   3  16   0     1186.32     1216.78     39.25 o 
   4  16   0      160.90      132.97     32.47 o 
   5  16   0      563.52      575.25     29.86 o 
   6  16   0     1029.22      940.27     48.99 o 
  -1  17   0      285.32      293.77     44.17 o 
   0  17   0      223.67      201.52     30.86 o 
   1  17   0       88.02       77.56     28.11 o 
   2  17   0     1364.12     1443.49     44.35 o 
   3  17   0        5.48       18.83      9.88 o 
   4  17   0     1075.23     1084.91     35.01 o 
   5  17   0      560.66      519.42     30.75 o 
  -4 -17   1       68.97       35.91     14.05 o 
  -3 -17   1      258.40      228.20     22.01 o 
  -2 -17   1      627.61      597.81     27.95 o 
  -1 -17   1       81.52       38.09     23.75 o 
   0 -17   1      384.71      391.74     39.64 o 
   1 -17   1       79.61       93.91     26.50 o 
  -6 -16   1      735.16      674.67     50.48 o 
  -5 -16   1       40.29       32.69     15.70 o 
  -4 -16   1      480.81      479.70     26.93 o 
  -3 -16   1      416.07      347.62     33.04 o 
  -2 -16   1      213.84      186.80     17.88 o 
  -1 -16   1     1765.51     1920.52     75.26 o 
   0 -16   1      247.03      238.98     37.63 o 
   1 -16   1     1302.91     1362.42     72.45 o 
   2 -16   1      832.44      883.25     52.60 o 
   3 -16   1       88.37       68.15     22.26 o 
  -7 -15   1      480.64      438.55     58.28 o 
  -6 -15   1       65.88       48.59     22.31 o 
  -5 -15   1     1489.87     1465.80     36.20 o 
  -4 -15   1      105.52      102.27     16.43 o 
  -3 -15   1     2042.52     2169.12     54.00 o 
  -2 -15   1     1470.60     1459.67     35.16 o 
  -1 -15   1       20.07       29.78      9.60 o 
   0 -15   1     2253.30     2213.42     76.87 o 
   1 -15   1       88.71      107.56     30.00 o 
   2 -15   1     1235.46     1312.97     57.19 o 
   3 -15   1      583.29      659.93     52.55 o 
   4 -15   1       43.40       12.73      9.64 o 
  -8 -14   1      158.98      142.90     29.03 o 
  -7 -14   1      480.30      464.71     44.80 o 
  -6 -14   1     2127.18     2102.71     42.62 o 
  -5 -14   1       33.23       28.62     11.05 o 
  -4 -14   1     2807.33     2931.14     62.30 o 
  -3 -14   1      317.47      302.30     23.45 o 
  -2 -14   1     2050.56     2010.90     40.54 o 
  -1 -14   1     4588.70     4962.53     86.36 o 
   0 -14   1      669.17      644.42     26.07 o 
   1 -14   1     1349.60     1420.41     64.08 o 
   2 -14   1      672.25      702.95     44.57 o 
   3 -14   1      464.68      390.31     36.77 o 
   4 -14   1     1716.23     1704.82     66.11 o 
   5 -14   1      487.75      471.22     27.56 o 
   6 -14   1      215.49      176.21     47.70 o 
  -9 -13   1       19.73      -10.78     22.43 o 
  -8 -13   1     2095.32     2238.61     77.84 o 
  -7 -13   1      860.18      836.95     50.31 o 
  -6 -13   1      249.99      225.57     26.82 o 
  -5 -13   1     3988.81     4053.99     55.04 o 
  -4 -13   1       32.21       37.04     10.56 o 
  -3 -13   1     4737.38     5050.73     78.59 o 
  -2 -13   1     1001.81      979.65     29.46 o 
  -1 -13   1      273.59      192.17     20.35 o 
   0 -13   1     2360.11     2337.20     36.88 o 
   1 -13   1     1695.48     1709.40     32.27 o 
   2 -13   1     1872.02     2015.97     65.34 o 
   3 -13   1      803.98      792.09     44.80 o 
   4 -13   1       41.90       25.13     15.03 o 
   5 -13   1      726.22      691.42     30.56 o 
   6 -13   1      512.42      494.83     28.01 o 
  -9 -12   1     2451.70     2519.87     83.81 o 
  -8 -12   1        4.11       11.36     15.55 o 
  -7 -12   1     1492.58     1534.97     68.72 o 
  -6 -12   1     2257.62     2324.48     39.39 o 
  -5 -12   1      156.56      136.15     14.19 o 
  -4 -12   1     4161.99     4301.73    132.89 o 
  -3 -12   1       38.83       34.94     24.27 o 
  -2 -12   1      831.94      834.24     23.90 o 
  -1 -12   1     3600.34     3699.78     48.04 o 
   0 -12   1        2.67       16.77      9.97 o 
   1 -12   1     3871.33     4125.91     66.03 o 
   2 -12   1      286.12      333.81     35.68 o 
   3 -12   1      380.85      359.10     32.81 o 
   4 -12   1      791.99      741.67     40.16 o 
   5 -12   1      172.83      173.78     18.75 o 
   6 -12   1      184.52      177.44     30.86 o 
   7 -12   1      594.09      530.62     30.60 o 
 -10 -11   1     1550.77     1522.29     61.61 o 
  -9 -11   1      371.81      364.38     45.20 o 
  -8 -11   1     2493.26     2573.62     89.95 o 
  -7 -11   1      100.18      131.31     24.49 o 
  -6 -11   1     1870.16     1894.11     32.27 o 
  -5 -11   1     4839.47     5004.68     77.68 o 
  -4 -11   1      293.64      260.14     17.53 o 
  -3 -11   1     4253.52     4288.92     63.38 o 
  -2 -11   1     1190.77     1170.11     28.00 o 
  -1 -11   1     4026.61     4137.59     66.72 o 
   0 -11   1     4562.01     4659.42     53.61 o 
   1 -11   1      508.15      453.65     17.35 o 
   2 -11   1      318.25      341.38     29.14 o 
   3 -11   1      815.56      861.10     37.17 o 
   4 -11   1       47.57       41.42     23.81 o 
   5 -11   1      726.38      679.56     26.41 o 
   6 -11   1      609.39      605.54     27.85 o 
   7 -11   1       31.95        7.20     10.04 o 
   8 -11   1      184.24      168.35     31.69 o 
 -10 -10   1      501.98      459.61     39.52 o 
  -9 -10   1     2601.95     2634.71     71.08 o 
  -8 -10   1      250.11      206.80     27.42 o 
  -7 -10   1     2322.78     2242.51     67.29 o 
  -6 -10   1     3272.12     3427.63     57.29 o 
  -5 -10   1       38.73       61.88      9.56 o 
  -4 -10   1     8685.66     8907.92    125.89 o 
  -3 -10   1       43.09       51.92     12.94 o 
  -2 -10   1      724.25      703.47     27.31 o 
  -1 -10   1     1104.10     1072.48     22.80 o 
   0 -10   1      133.08      158.66     18.41 o 
   1 -10   1     2276.71     2226.99     36.30 o 
   2 -10   1     1556.39     1523.33     49.76 o 
   3 -10   1      823.20      753.20     21.28 o 
   4 -10   1      475.91      477.68     42.34 o 
   5 -10   1      582.27      608.18     26.59 o 
   6 -10   1      204.22      192.96     30.49 o 
   7 -10   1     1293.99     1284.00     46.64 o 
   8 -10   1     1385.70     1442.37     42.64 o 
   9 -10   1       12.91       20.88     20.31 o 
 -11  -9   1      707.92      676.33     47.73 o 
 -10  -9   1     1198.52     1348.53     63.33 o 
  -9  -9   1      523.52      461.21     37.57 o 
  -8  -9   1     1086.58      988.17     49.56 o 
  -7  -9   1      370.97      340.35     41.70 o 
  -6  -9   1     1087.16     1051.71     24.47 o 
  -5  -9   1     5810.94     6176.51     71.90 o 
  -4  -9   1       23.60       39.62      7.31 o 
  -3  -9   1      219.79      246.74     13.12 o 
  -2  -9   1      725.89      725.44     18.71 o 
  -1  -9   1        3.71        9.59      8.94 o 
   0  -9   1     5731.92     5625.30     60.77 o 
   1  -9   1     3500.15     3343.37     40.86 o 
   3  -9   1     2843.48     2941.02     62.81 o 
   4  -9   1     2083.81     2109.02     68.67 o 
   5  -9   1      363.25      336.27     23.35 o 
   6  -9   1     2565.88     2744.24     86.19 o 
   7  -9   1        5.44        2.61     12.33 o 
   8  -9   1      840.29      786.78     26.48 o 
   9  -9   1      400.43      421.35     38.49 o 
 -11  -8   1      280.20      278.06     28.13 o 
 -10  -8   1      425.53      425.42     35.28 o 
  -9  -8   1     1034.98     1050.89     33.49 o 
  -8  -8   1       44.91       19.70     10.44 o 
  -7  -8   1     1223.20     1188.08     43.43 o 
  -6  -8   1     1329.48     1329.60     43.94 o 
  -5  -8   1       71.35       55.54     12.99 o 
  -4  -8   1     2741.98     2791.68     41.01 o 
  -3  -8   1     6786.72     7006.10     57.42 o 
  -2  -8   1     1896.66     1784.05     28.33 o 
  -1  -8   1     1617.07     1618.44     47.01 o 
   0  -8   1     1517.19     1275.46     22.17 o 
   1  -8   1     5715.42     5561.06    124.60 o 
   3  -8   1      248.50      256.76      9.07 o 
   4  -8   1     1192.25     1168.77     15.44 o 
   5  -8   1     3532.84     3726.68     68.79 o 
   6  -8   1      555.66      546.35     21.90 o 
   7  -8   1     3772.84     3936.00     57.37 o 
   8  -8   1       36.14       46.75      9.90 o 
   9  -8   1      360.76      271.51     43.65 o 
  10  -8   1      516.88      482.55     45.66 o 
 -11  -7   1      320.28      332.05     24.26 o 
 -10  -7   1      642.31      657.48     38.78 o 
  -9  -7   1       78.18       76.93     13.92 o 
  -8  -7   1      606.33      573.20     20.98 o 
  -7  -7   1     2542.27     2646.23     51.88 o 
  -6  -7   1      378.14      372.41     11.31 o 
  -5  -7   1     4740.22     4632.29     51.15 o 
  -4  -7   1     2821.68     2784.82     35.93 o 
  -3  -7   1      593.37      594.05     14.84 o 
  -2  -7   1    14150.37    14365.05     84.04 o 
  -1  -7   1     2831.12     2730.30     32.28 o 
   0  -7   1     8309.09     8209.62     49.90 o 
   1  -7   1     9258.68     8732.15     66.17 o 
   2  -7   1     4024.46     3782.25    129.96 o 
   4  -7   1     2349.93     2390.02     41.27 o 
   5  -7   1      774.40      757.53     20.87 o 
   6  -7   1     4933.32     5201.01     78.22 o 
   7  -7   1      106.43       85.45     13.85 o 
   8  -7   1     3434.31     3727.93     72.46 o 
   9  -7   1      226.08      235.20     48.59 o 
  10  -7   1      111.60       71.53     35.34 o 
 -11  -6   1      506.32      509.85     26.32 o 
 -10  -6   1      139.76      134.98     22.06 o 
  -9  -6   1     1384.06     1493.54     33.40 o 
  -8  -6   1      297.69      241.27     16.87 o 
  -7  -6   1     1087.16      987.18     26.71 o 
  -6  -6   1     4102.38     4209.63     43.82 o 
  -5  -6   1      244.95      241.95      8.56 o 
  -4  -6   1     8435.89     8236.26     49.53 o 
  -3  -6   1    11244.44    10691.07     96.83 o 
  -2  -6   1      135.06      177.80      8.42 o 
  -1  -6   1     8163.32     8058.08     82.53 o 
   0  -6   1     6947.03     6491.11     67.97 o 
   1  -6   1     8969.04     8743.78     87.76 o 
   2  -6   1    27723.40    27891.55    239.90 o 
   3  -6   1      396.15      407.73     13.17 o 
   4  -6   1     7927.97     8057.72     61.52 o 
   5  -6   1     3806.34     3778.76     44.80 o 
   6  -6   1      544.68      514.26     19.25 o 
   7  -6   1     5721.76     6281.89     94.56 o 
   8  -6   1       16.37       16.26      7.34 o 
   9  -6   1     1398.44     1373.89     70.10 o 
  10  -6   1      332.66      369.54     39.18 o 
 -11  -5   1      225.53      214.59     20.39 o 
 -10  -5   1     1351.03     1379.09     34.24 o 
  -9  -5   1       80.47       60.07     11.96 o 
  -8  -5   1     2804.57     2978.61     61.87 o 
  -7  -5   1     6435.26     6624.41     77.64 o 
  -6  -5   1      450.42      412.78      6.95 o 
  -5  -5   1     7465.74     7644.26     43.68 o 
  -4  -5   1     6200.65     6050.56     53.32 o 
  -3  -5   1    27241.58    28019.57    191.02 o 
  -2  -5   1    29784.40    29387.65    143.83 o 
  -1  -5   1      301.12      337.80     17.64 o 
   0  -5   1     1340.24     1384.97     22.52 o 
   1  -5   1    10166.64     9861.33     85.07 o 
   2  -5   1    11281.36    11018.41    106.12 o 
   3  -5   1    26793.02    27415.56    155.74 o 
   4  -5   1       53.78       47.58      8.29 o 
   5  -5   1     2823.68     2870.00     32.61 o 
   6  -5   1     4736.73     4879.77     40.93 o 
   7  -5   1      122.14       92.63     12.29 o 
   8  -5   1     3722.70     3838.92    100.04 o 
   9  -5   1      148.79      153.11     26.45 o 
  10  -5   1      172.77      159.30     32.35 o 
  11  -5   1      369.39      362.26     40.79 o 
 -11  -4   1      901.50      894.80     31.71 o 
 -10  -4   1       21.49       20.75      9.80 o 
  -9  -4   1     5210.12     5624.41     70.83 o 
  -8  -4   1     3772.67     3924.98     51.75 o 
  -7  -4   1     3581.04     3724.20     54.99 o 
  -6  -4   1     7042.65     7190.52     64.50 o 
  -5  -4   1      533.73      510.73     13.19 o 
  -4  -4   1    14342.72    14569.87    105.38 o 
  -3  -4   1    22911.99    22648.76    157.03 o 
  -2  -4   1    14789.64    14487.23     76.46 o 
  -1  -4   1    10463.40    10088.80     70.56 o 
   0  -4   1     8190.26     8293.12     58.70 o 
   1  -4   1     1335.51     1340.63     16.11 o 
   2  -4   1    23270.41    23124.42    146.97 o 
   3  -4   1    11788.17    11394.30    108.15 o 
   4  -4   1     9151.28     9320.78     60.85 o 
   5  -4   1     1798.36     1717.05     19.65 o 
   6  -4   1       39.19       40.57      5.06 o 
   7  -4   1     3396.75     3430.49     42.59 o 
   8  -4   1        8.53       -0.11     19.45 o 
   9  -4   1      991.21      956.33     44.23 o 
  10  -4   1      215.84      233.13     33.96 o 
  11  -4   1       29.26       45.95     23.63 o 
 -12  -3   1      181.12      159.24     27.08 o 
 -11  -3   1      347.23      308.26     21.12 o 
 -10  -3   1     1811.81     1921.48     49.40 o 
  -9  -3   1      336.88      312.33     28.02 o 
  -8  -3   1     6940.14     7326.27     75.51 o 
  -7  -3   1     4973.06     5071.19     60.37 o 
  -6  -3   1     1159.97     1196.93     26.36 o 
  -5  -3   1     7827.46     7922.32    122.59 o 
  -4  -3   1     4111.57     4143.89     30.89 o 
  -3  -3   1    25871.06    25625.36    176.84 o 
  -2  -3   1    23900.73    23080.65    108.67 o 
  -1  -3   1     1487.90     1323.41     15.88 o 
   0  -3   1      556.95      561.28     15.03 o 
   1  -3   1     3091.49     3219.77    107.38 o 
   2  -3   1     3423.92     3353.67     31.38 o 
   3  -3   1    16557.16    16712.76     64.92 o 
   4  -3   1      263.32      229.90      6.58 o 
   5  -3   1     4393.69     4533.43     52.31 o 
   6  -3   1     3839.42     3888.07     35.09 o 
   7  -3   1       36.30       31.40      4.70 o 
   8  -3   1     1373.85     1339.83     24.21 o 
   9  -3   1      478.43      450.60     34.59 o 
  10  -3   1       15.77       21.63     14.17 o 
  11  -3   1      385.80      372.13     37.00 o 
 -11  -2   1      508.02      503.24     25.40 o 
 -10  -2   1       47.04       34.20      9.77 o 
  -9  -2   1     4014.88     4361.52    115.48 o 
  -8  -2   1     1382.46     1341.76     49.53 o 
  -7  -2   1     9807.88    10291.76     97.85 o 
  -6  -2   1     5628.90     5906.52    135.93 o 
  -5  -2   1      738.92      755.57     29.54 o 
  -4  -2   1     8696.99     8627.79    101.65 o 
  -3  -2   1    13044.46    13327.95     78.50 o 
  -2  -2   1    27867.69    28643.12    107.76 o 
  -1  -2   1    20855.98    19626.03    108.99 o 
   0  -2   1      274.72      236.06      4.78 o 
   2  -2   1    10269.31    10210.97     52.81 o 
   3  -2   1     4617.13     4746.00     50.56 o 
   4  -2   1     6747.75     6663.34     55.13 o 
   5  -2   1      758.53      704.54     10.43 o 
   6  -2   1     1486.63     1501.78     28.76 o 
   7  -2   1     2100.25     2131.05     26.01 o 
   8  -2   1      665.85      629.49     18.83 o 
   9  -2   1      157.92      144.00     12.32 o 
  10  -2   1      775.97      796.68     49.39 o 
  11  -2   1       34.41       36.60     12.62 o 
 -11  -1   1      424.40      456.91     24.69 o 
 -10  -1   1     1683.18     1660.83     71.48 o 
  -9  -1   1       49.76       53.25     20.16 o 
  -8  -1   1     8475.84     9057.78    111.91 o 
  -7  -1   1     2163.49     2102.88     37.11 o 
  -6  -1   1     2586.66     2386.58     34.94 o 
  -5  -1   1     7108.74     7318.81    119.84 o 
  -4  -1   1     2877.94     2850.11     22.01 o 
  -3  -1   1    10739.84    10411.57     57.54 o 
  -2  -1   1    15986.76    16552.27     81.91 o 
  -1  -1   1      119.97      297.06      9.40 o 
   0  -1   1    18988.82    15517.66    100.27 o 
   1  -1   1      982.75     1043.52     15.83 o 
   2  -1   1     1642.14     1744.28     13.33 o 
   3  -1   1     1661.05     1509.55     13.99 o 
   4  -1   1     1453.05     1414.10     14.20 o 
   5  -1   1     3210.78     3161.79     36.35 o 
   6  -1   1     7864.31     8100.20     66.65 o 
   7  -1   1      529.44      548.42     11.17 o 
   8  -1   1      997.55      981.50     24.77 o 
   9  -1   1     1713.23     1686.21     31.57 o 
  10  -1   1       62.71       51.40     19.56 o 
  11  -1   1      658.20      645.87     45.49 o 
  12  -1   1      464.88      446.36     37.34 o 
 -11   0   1      548.79      504.01     40.33 o 
 -10   0   1      227.30      212.09     17.88 o 
  -9   0   1     2143.60     2148.34     39.04 o 
  -8   0   1       17.45       14.48      6.06 o 
  -7   0   1     6905.64     7242.73     74.81 o 
  -6   0   1     6332.50     6384.31     41.23 o 
  -5   0   1     1819.32     2133.86     22.97 o 
  -4   0   1     1901.59     1843.48     13.83 o 
  -3   0   1     4720.96     4780.59     25.09 o 
  -2   0   1    18137.03    17630.49     85.38 o 
  -1   0   1    12265.72    13499.84     53.47 o 
   1   0   1     1322.51     1159.11     15.37 o 
   2   0   1    16689.69    17008.62     64.39 o 
   3   0   1       20.62       46.68      5.27 o 
   4   0   1     2055.08     2080.26     20.56 o 
   5   0   1     7210.42     7192.18     59.98 o 
   6   0   1       26.70       29.37      3.16 o 
   7   0   1     4566.59     4663.52     61.31 o 
   8   0   1     2817.37     2846.79     80.66 o 
   9   0   1       57.28       54.95     11.39 o 
  10   0   1     1893.15     2004.04     47.89 o 
  11   0   1      232.32      185.58     33.21 o 
  12   0   1      539.75      518.58     44.40 o 
 -11   1   1      697.60      743.45     51.63 o 
 -10   1   1      418.71      451.39     22.56 o 
  -9   1   1       18.04       15.41      5.91 o 
  -8   1   1     2912.43     2897.50     75.00 o 
  -7   1   1      290.74      275.75      7.83 o 
  -6   1   1     1084.20     1017.99     15.27 o 
  -5   1   1     8784.53     8728.99     65.56 o 
  -4   1   1      520.22      474.23      7.83 o 
  -3   1   1     9389.20     9890.45     56.16 o 
  -2   1   1    19362.46    20947.23    150.87 o 
  -1   1   1     5286.49     6052.51     50.22 o 
   1   1   1    17334.52    16928.70    114.25 o 
   2   1   1      201.51      204.59      6.10 o 
   3   1   1     6844.89     6997.38     48.86 o 
   4   1   1    11493.69    11264.05    178.35 o 
   5   1   1     3155.66     3242.12     35.54 o 
   6   1   1     9695.13     9808.69     76.01 o 
   7   1   1     2184.57     2133.08     28.79 o 
   8   1   1     3677.78     3709.23     94.62 o 
   9   1   1     3939.33     4230.23     69.30 o 
  10   1   1      327.86      294.96     35.34 o 
  11   1   1     1527.09     1629.74     54.90 o 
  12   1   1      509.83      485.31     41.99 o 
 -11   2   1      253.67      215.92     36.71 o 
 -10   2   1       16.40       11.59     13.37 o 
  -9   2   1     1269.78     1374.63     88.20 o 
  -8   2   1      152.19      149.06     12.64 o 
  -7   2   1     1007.17     1012.12     16.63 o 
  -6   2   1     2593.62     2545.47     28.87 o 
  -5   2   1       15.74       25.75      5.13 o 
  -3   2   1     2235.87     2087.61     19.29 o 
  -2   2   1    17947.84    18178.20     72.45 o 
  -1   2   1    21858.42    20577.36    136.87 o 
   0   2   1     9740.74    10237.60     66.78 o 
   1   2   1     8849.26     9180.36    160.23 o 
   2   2   1    29886.20    29952.06    282.95 o 
   3   2   1     3873.80     3913.18     35.57 o 
   4   2   1    12578.18    13065.61     53.51 o 
   5   2   1    14633.25    14478.66     94.19 o 
   6   2   1      299.62      272.41     11.94 o 
   7   2   1    14226.26    15193.61    256.62 o 
   8   2   1     3558.18     3705.75     59.61 o 
   9   2   1     4936.42     5216.07    113.75 o 
  10   2   1     2636.20     2687.18     86.28 o 
  11   2   1       47.25       43.00     15.29 o 
  12   2   1      520.23      443.43     51.63 o 
 -11   3   1      127.84      157.24     36.94 o 
 -10   3   1      473.47      521.68     40.33 o 
  -9   3   1       23.29       23.75     11.47 o 
  -8   3   1      926.41      915.54     25.59 o 
  -7   3   1      684.20      702.65     14.13 o 
  -6   3   1        7.36       16.32      4.83 o 
  -5   3   1     2887.19     2678.61     27.48 o 
  -4   3   1    18452.93    19272.10     84.92 o 
  -3   3   1      306.25      292.87      7.28 o 
  -2   3   1    27230.86    27570.25    199.34 o 
  -1   3   1      318.11      271.12     10.44 o 
   1   3   1    35311.09    34837.46    247.56 o 
   2   3   1      163.92      185.10      4.23 o 
   3   3   1    36137.38    35459.41    238.70 o 
   4   3   1    11071.88    11062.72     74.10 o 
   5   3   1     6954.11     6983.00     74.89 o 
   6   3   1    12382.17    12839.81     84.62 o 
   7   3   1      577.33      515.56     17.56 o 
   8   3   1     4844.55     5104.23     76.27 o 
   9   3   1     2183.17     2206.10     37.19 o 
  10   3   1      467.55      454.10     21.20 o 
  11   3   1     1192.76     1123.14     56.05 o 
  12   3   1      419.46      444.51     28.46 o 
 -11   4   1      188.34      143.99     37.46 o 
 -10   4   1       12.57       35.57     22.54 o 
  -9   4   1     1072.69     1099.05     56.96 o 
  -8   4   1     1141.67     1090.96     32.07 o 
  -7   4   1       98.26       98.31      7.42 o 
  -6   4   1     4126.82     4353.16     45.79 o 
  -5   4   1     3182.20     3105.28     39.83 o 
  -4   4   1    17806.93    18365.14     71.76 o 
  -3   4   1    16945.04    17112.53    131.93 o 
  -2   4   1      290.62      310.13      7.92 o 
  -1   4   1    18000.64    17175.82    218.59 o 
   0   4   1     1143.28     1033.21     21.20 o 
   1   4   1     6236.08     5954.32     45.59 o 
   2   4   1    29087.38    28071.84    134.04 o 
   3   4   1     7286.25     7533.30     44.62 o 
   4   4   1    29516.77    29333.69    135.76 o 
   5   4   1     2777.43     2773.63     21.27 o 
   6   4   1     1357.01     1346.93     34.62 o 
   7   4   1     9246.14     9699.49     78.64 o 
   8   4   1     4893.80     4996.90     68.20 o 
   9   4   1     2813.85     2920.00     80.40 o 
  10   4   1     1406.63     1497.81     34.48 o 
  11   4   1       13.82       24.71     10.39 o 
  12   4   1      472.44      408.57     26.38 o 
 -10   5   1      579.76      570.21     43.02 o 
  -9   5   1      557.66      446.53     36.77 o 
  -8   5   1      990.86      920.53     43.83 o 
  -7   5   1     4478.90     4818.95     60.11 o 
  -6   5   1      125.07      115.53     11.70 o 
  -5   5   1     5819.14     6079.76     49.14 o 
  -4   5   1     4874.38     4552.74     86.55 o 
  -3   5   1     3165.44     2972.39     30.93 o 
  -2   5   1    33235.98    34718.93    195.81 o 
  -1   5   1       37.28       63.22     16.69 o 
   0   5   1    10342.50     9961.79     82.46 o 
   1   5   1    10385.31     9642.25     78.22 o 
   2   5   1     2138.86     2127.80     25.49 o 
   3   5   1    42879.99    41841.00    233.99 o 
   4   5   1      279.20      267.43      7.25 o 
   5   5   1     8204.31     7822.50     96.93 o 
   6   5   1     3767.72     3738.21     47.87 o 
   7   5   1      446.18      429.57     16.53 o 
   8   5   1     3765.96     4115.71     60.04 o 
   9   5   1      562.42      560.00     21.49 o 
  10   5   1      462.12      457.07     23.59 o 
  11   5   1      477.06      445.11     24.42 o 
  12   5   1      283.43      294.15     22.09 o 
 -10   6   1        0.12       38.09     24.67 o 
  -9   6   1     1567.36     1629.28     63.33 o 
  -8   6   1     1930.09     1832.87     59.49 o 
  -7   6   1      938.59      936.33     27.06 o 
  -6   6   1     3794.24     4080.41     46.18 o 
  -5   6   1      115.82      112.54     10.48 o 
  -4   6   1     3458.62     3501.67     33.52 o 
  -3   6   1    19189.05    19721.12    142.38 o 
  -2   6   1       13.68       16.38      6.70 o 
  -1   6   1    25445.25    24586.69    180.61 o 
   0   6   1      584.15      561.93     18.94 o 
   1   6   1     3379.59     3248.59     34.49 o 
   2   6   1    16758.02    16145.66    101.61 o 
   3   6   1      159.47      151.94     10.52 o 
   4   6   1    14652.23    14532.07     74.56 o 
   5   6   1     1020.53      989.51     14.51 o 
   6   6   1      485.96      434.16      9.12 o 
   7   6   1     5885.29     6110.26     65.29 o 
   8   6   1     2287.92     2313.74     50.48 o 
   9   6   1      708.29      783.46     23.86 o 
  10   6   1      341.03      349.84     29.57 o 
  11   6   1        6.30       15.83      8.14 o 
  12   6   1      281.89      229.67     19.90 o 
 -10   7   1      505.56      514.51     46.01 o 
  -9   7   1      121.44      103.20     26.33 o 
  -8   7   1     1125.31     1249.46     54.96 o 
  -7   7   1     3921.95     4054.55     85.99 o 
  -6   7   1      280.33      258.73     15.28 o 
  -5   7   1     4266.36     4468.58     59.36 o 
  -4   7   1     1208.27     1159.59     16.80 o 
  -3   7   1     2289.84     2165.50     26.84 o 
  -2   7   1    20648.86    20972.68    120.52 o 
  -1   7   1      286.52      219.67     15.91 o 
   0   7   1    11450.86    11352.84    114.26 o 
   1   7   1     2989.52     3001.61     34.24 o 
   2   7   1      371.60      367.58     13.04 o 
   3   7   1    24315.01    26183.20    119.32 o 
   4   7   1      634.78      698.38     15.40 o 
   5   7   1     3638.77     3761.61     75.35 o 
   6   7   1     1824.03     1613.95     18.00 o 
   7   7   1      217.26      236.89     15.32 o 
   8   7   1     1540.17     1411.74     29.87 o 
   9   7   1      737.77      784.23     24.68 o 
  10   7   1       11.26       20.61     25.27 o 
  11   7   1      276.93      277.48     22.92 o 
  -9   8   1      634.61      651.26     44.11 o 
  -8   8   1      455.75      415.09     37.40 o 
  -7   8   1     1747.05     1776.39     41.21 o 
  -6   8   1     2668.53     2743.32     40.00 o 
  -5   8   1       82.05       72.58      7.50 o 
  -4   8   1     1935.55     1958.92     27.17 o 
  -3   8   1     5833.78     6049.46     77.07 o 
  -2   8   1      146.38      100.06      7.91 o 
  -1   8   1     8825.23     8476.99    127.72 o 
   0   8   1       87.54      120.91     19.48 o 
   1   8   1     3026.38     3001.10     53.75 o 
   2   8   1     4495.57     4516.51     55.29 o 
   3   8   1      357.85      337.66     15.49 o 
   4   8   1     3476.36     3437.91     42.50 o 
   5   8   1     1807.76     1765.75     24.66 o 
   6   8   1       29.88       56.20     12.88 o 
   7   8   1     2302.12     2066.91     42.51 o 
   8   8   1     1402.83     1364.64     28.12 o 
   9   8   1       48.03       22.56     10.50 o 
  10   8   1      785.23      785.85     26.61 o 
  11   8   1      246.32      209.96     34.13 o 
  -9   9   1       10.39        8.95      8.89 o 
  -8   9   1     1277.77     1305.11     56.50 o 
  -7   9   1     2639.25     2675.37     59.20 o 
  -6   9   1      337.91      324.34     18.29 o 
  -5   9   1     2001.62     2016.94     35.26 o 
  -4   9   1      316.12      294.36     11.50 o 
  -3   9   1     1497.36     1523.19     28.16 o 
  -2   9   1     6647.34     6839.04    115.93 o 
  -1   9   1      147.59      152.56     23.46 o 
   0   9   1     1957.69     1951.91     32.11 o 
   1   9   1     1355.06     1286.30     28.42 o 
   2   9   1        6.46       30.85     18.16 o 
   3   9   1     4503.26     4531.90     66.29 o 
   4   9   1     2184.47     2151.50     28.50 o 
   5   9   1       39.59       54.03      8.20 o 
   6   9   1     2296.56     2352.75     47.77 o 
   7   9   1      998.03      867.30     38.66 o 
   8   9   1      463.04      363.01     32.53 o 
   9   9   1     2197.73     2270.67     80.60 o 
  10   9   1      191.16      174.39     27.31 o 
  11   9   1      922.44     1022.99     52.03 o 
  -8  10   1       78.56       48.36     12.76 o 
  -7  10   1     1109.14     1111.49     57.62 o 
  -6  10   1     2375.37     2428.46     54.17 o 
  -5  10   1       28.82       20.56     15.78 o 
  -4  10   1      966.37     1021.42     30.12 o 
  -3  10   1     1108.01     1076.81     20.74 o 
  -2  10   1        4.40       20.69     18.39 o 
  -1  10   1     1828.32     1713.41     28.06 o 
   0  10   1      815.98      829.08     23.00 o 
   1  10   1       48.05       68.61     10.47 o 
   2  10   1     3751.64     3660.53     76.96 o 
   3  10   1     1791.13     1792.78     28.84 o 
   4  10   1      779.93      718.61     19.56 o 
   5  10   1     4153.42     4370.25     89.23 o 
   6  10   1      441.09      372.36     17.35 o 
   7  10   1     1863.43     1863.10     55.41 o 
   8  10   1     1912.87     1936.87     58.97 o 
   9  10   1       40.42       -3.96     20.82 o 
  10  10   1     2020.93     2186.46     75.49 o 
  11  10   1      197.28      124.83     21.91 o 
  -8  11   1      143.49      164.18     30.75 o 
  -7  11   1      629.69      573.79     29.85 o 
  -6  11   1        2.21       -5.36     14.11 o 
  -5  11   1      725.58      740.51     28.36 o 
  -4  11   1      286.87      260.58     36.20 o 
  -3  11   1       46.51       57.49      8.05 o 
  -2  11   1     1668.62     1686.73     39.19 o 
  -1  11   1      818.67      818.90     22.67 o 
   0  11   1      312.49      286.17     14.20 o 
   1  11   1     2175.54     2090.44     39.95 o 
   2  11   1      188.99      161.07     13.00 o 
   3  11   1     2659.83     2598.43     49.30 o 
   4  11   1     4852.75     5039.85     70.32 o 
   5  11   1       12.89       12.48      9.38 o 
   6  11   1     3928.57     4253.14     69.25 o 
   7  11   1      629.81      594.82     45.66 o 
   8  11   1      914.26      981.28     55.19 o 
   9  11   1     3394.97     3574.41     82.03 o 
  10  11   1       26.44       -1.78     23.81 o 
  -7  12   1       45.57       59.10     14.18 o 
  -6  12   1      464.98      438.59     26.34 o 
  -5  12   1      192.61      162.86     24.26 o 
  -4  12   1      300.23      321.98     23.22 o 
  -3  12   1     1133.36     1128.33     55.73 o 
  -2  12   1      302.01      273.58     13.13 o 
  -1  12   1     1394.40     1360.13     28.75 o 
   0  12   1     4031.99     4189.41     51.85 o 
   1  12   1      257.44      251.28     14.20 o 
   2  12   1     2571.29     2611.62     55.19 o 
   3  12   1     1211.41     1105.01     27.63 o 
   4  12   1     1072.89     1012.06     27.85 o 
   5  12   1     6099.87     6626.21     76.54 o 
   6  12   1        7.88        8.75      8.78 o 
   7  12   1     1571.19     1699.78     68.03 o 
   8  12   1     1344.94     1303.22     58.74 o 
  10  12   1     1820.63     1769.13     72.62 o 
  -6  13   1       22.07       14.21      9.21 o 
  -5  13   1      498.00      516.49     27.16 o 
  -4  13   1      811.29      752.88     33.56 o 
  -3  13   1       25.24       23.46     24.52 o 
  -2  13   1     2801.74     2925.27     48.84 o 
  -1  13   1     2307.55     2461.36     71.42 o 
   0  13   1     1132.12     1066.84     28.86 o 
   1  13   1     3383.11     3603.35     59.21 o 
   2  13   1      211.81      230.77     30.29 o 
   3  13   1     3459.63     3569.05     61.45 o 
   4  13   1     3070.34     3007.67     57.51 o 
   5  13   1     1373.93     1247.80     34.28 o 
   6  13   1     3914.21     4174.44     78.99 o 
   7  13   1      208.91      225.16     31.61 o 
   8  13   1      879.64      840.91     47.61 o 
   9  13   1     1387.31     1316.98     61.21 o 
  -5  14   1      513.52      461.24     29.47 o 
  -4  14   1      203.14      177.70     19.76 o 
  -3  14   1     2616.86     2676.78    152.76 o 
  -2  14   1       19.41        8.36      8.45 o 
  -1  14   1     2281.89     2361.79     96.43 o 
   0  14   1     1519.63     1598.75     33.27 o 
   1  14   1      331.66      298.16     20.68 o 
   2  14   1     2980.50     3148.56     51.33 o 
   3  14   1      459.20      416.90     20.88 o 
   4  14   1     2090.29     2058.96     38.30 o 
   5  14   1     2759.20     2782.62     62.87 o 
   6  14   1      302.94      283.52     29.03 o 
   7  14   1     1005.14     1088.73     54.78 o 
   8  14   1      461.25      408.61     48.87 o 
   9  14   1      166.77      155.98     30.75 o 
  -4  15   1      345.24      310.09     36.68 o 
  -3  15   1      137.63       95.72     18.95 o 
  -2  15   1     1140.66     1206.28     35.97 o 
  -1  15   1      988.68      915.28     29.94 o 
   0  15   1      768.24      760.37     44.66 o 
   1  15   1     1141.11     1192.86     34.98 o 
   2  15   1        0.71       10.35      9.96 o 
   3  15   1     1272.94     1357.50     35.24 o 
   4  15   1      970.24      836.67     32.08 o 
   5  15   1     1534.76     1526.74     40.51 o 
   6  15   1     1271.25     1245.56     55.56 o 
   7  15   1      145.07      125.57     32.64 o 
   8  15   1      219.11      236.29     39.98 o 
  -3  16   1      363.22      336.29     25.84 o 
  -2  16   1       45.43       56.91     28.80 o 
  -1  16   1     1587.54     1604.04     67.52 o 
   0  16   1      529.72      587.07     46.01 o 
   1  16   1      552.29      484.10     27.72 o 
   2  16   1      989.21     1012.55     38.37 o 
   3  16   1      138.61      141.96     21.83 o 
   4  16   1      626.64      605.35     36.05 o 
   5  16   1      667.11      668.19     28.92 o 
   6  16   1       37.64       32.75     12.88 o 
   7  16   1      522.39      501.77     41.99 o 
  -1  17   1      100.26       51.23     41.19 o 
   0  17   1      596.81      681.21     48.36 o 
   1  17   1      324.20      268.01     32.12 o 
   2  17   1        8.62        1.75     13.77 o 
   3  17   1      244.33      226.18     21.21 o 
   4  17   1      379.07      392.69     23.77 o 
   5  17   1      321.78      297.13     25.06 o 
  -4 -17   2      973.27      953.18     51.08 o 
  -3 -17   2      961.58      901.89     38.98 o 
  -2 -17   2      130.60      116.79     38.32 o 
  -1 -17   2      595.91      659.75     46.75 o 
   0 -17   2       11.33       -3.61     22.03 o 
   1 -17   2       90.25       78.70     38.72 o 
  -6 -16   2      244.20      233.93     38.66 o 
  -5 -16   2      765.14      789.37     36.10 o 
  -4 -16   2      246.72      216.53     22.46 o 
  -3 -16   2      492.10      467.92     28.22 o 
  -2 -16   2     1128.88     1108.68     34.89 o 
  -1 -16   2        5.56       16.35     20.14 o 
   0 -16   2      303.29      310.11     42.85 o 
   1 -16   2      196.63      226.71     44.34 o 
   2 -16   2       81.33       68.38     24.49 o 
   3 -16   2      423.30      460.24     43.31 o 
  -7 -15   2      658.11      617.19     47.15 o 
  -6 -15   2      626.24      616.21     47.84 o 
  -5 -15   2       51.64       49.74     17.27 o 
  -4 -15   2      712.59      764.78     29.88 o 
  -3 -15   2      877.37      877.18     34.76 o 
  -2 -15   2       84.16      106.79     21.54 o 
  -1 -15   2      571.26      548.88     25.84 o 
   0 -15   2       90.23       98.32     18.93 o 
   1 -15   2       25.14       26.96     24.55 o 
   2 -15   2      431.55      470.74     43.48 o 
   3 -15   2       55.93       42.91     20.02 o 
   4 -15   2      232.29      203.24     33.10 o 
  -8 -14   2      705.23      743.51     56.22 o 
  -7 -14   2      577.53      537.22     48.36 o 
  -6 -14   2      165.89      129.99     23.58 o 
  -5 -14   2      128.30      106.89     16.34 o 
  -4 -14   2      254.55      273.46     20.47 o 
  -3 -14   2      258.18      268.48     19.72 o 
  -2 -14   2     1283.41     1336.02     72.57 o 
  -1 -14   2      370.59      323.02     21.09 o 
   0 -14   2       29.62       39.22     12.83 o 
   1 -14   2     1307.55     1387.71     61.72 o 
   2 -14   2       18.53       27.25     17.04 o 
   3 -14   2     1119.62     1184.07     54.21 o 
   4 -14   2      384.11      370.35     48.53 o 
   5 -14   2        4.76       14.78      9.81 o 
   6 -14   2      425.71      423.24     34.99 o 
  -9 -13   2      576.99      529.99     47.84 o 
  -8 -13   2      190.31      189.88     32.12 o 
  -7 -13   2      564.43      579.10     43.77 o 
  -6 -13   2      457.74      465.10     24.64 o 
  -5 -13   2      239.48      262.76     19.74 o 
  -4 -13   2      105.79      136.69     17.42 o 
  -3 -13   2     1566.09     1575.91     34.76 o 
  -2 -13   2        9.43       25.73     12.82 o 
  -1 -13   2     2077.17     2189.60     38.14 o 
   0 -13   2     1739.15     1764.68     32.32 o 
   1 -13   2      157.97      198.25     30.35 o 
   2 -13   2     1112.64     1159.92     55.01 o 
   3 -13   2      241.01      196.19     28.11 o 
   4 -13   2      951.31     1009.34     58.00 o 
   5 -13   2     1080.17     1082.75     36.87 o 
   6 -13   2      140.54      138.28     19.55 o 
   7 -13   2      289.65      298.78     23.61 o 
  -9 -12   2      174.72      178.23     32.70 o 
  -8 -12   2      547.58      580.70     40.38 o 
  -7 -12   2     1106.73     1078.12     49.28 o 
  -6 -12   2       22.57        5.91      9.00 o 
  -5 -12   2      368.76      325.48     18.54 o 
  -4 -12   2     2534.53     2559.27     47.01 o 
  -3 -12   2      506.06      489.61     33.62 o 
  -2 -12   2     3766.66     4005.72     70.82 o 
  -1 -12   2       91.86       87.78     16.89 o 
   0 -12   2      544.86      548.98     20.03 o 
   1 -12   2     3065.17     3185.34     56.93 o 
   2 -12   2      791.17      708.74     43.08 o 
   3 -12   2     1649.08     1775.27     55.47 o 
   4 -12   2      832.53      820.89     41.65 o 
   5 -12   2      499.28      479.57     25.20 o 
   6 -12   2     1252.82     1314.84     50.71 o 
   7 -12   2      280.35      284.79     25.00 o 
 -10 -11   2       70.07       61.84     33.27 o 
  -9 -11   2      344.73      313.21     40.10 o 
  -8 -11   2      772.92      732.26     43.31 o 
  -7 -11   2       99.30      115.30     24.44 o 
  -6 -11   2     1994.27     1913.63     36.20 o 
  -5 -11   2     1761.72     1702.73     32.29 o 
  -4 -11   2     1233.26     1110.66     27.76 o 
  -3 -11   2     1830.81     1806.54     33.67 o 
  -2 -11   2        2.63        0.85     14.20 o 
  -1 -11   2     4516.46     4740.16     61.24 o 
   0 -11   2     5882.36     6106.90     73.16 o 
   1 -11   2       71.79       77.67     11.93 o 
   2 -11   2     3997.84     4142.31     53.32 o 
   3 -11   2      889.97      827.55     40.44 o 
   4 -11   2     3481.41     3602.86     93.16 o 
   5 -11   2     1726.93     1810.15     54.10 o 
   6 -11   2       36.12       36.16     18.27 o 
   7 -11   2      551.49      550.84     34.45 o 
   8 -11   2      573.30      535.79     27.23 o 
 -10 -10   2      500.02      526.04     46.81 o 
  -9 -10   2      817.40      807.41     46.47 o 
  -8 -10   2      318.39      255.50     33.73 o 
  -7 -10   2     2622.28     2776.58     78.19 o 
  -6 -10   2       85.66       86.82     12.17 o 
  -5 -10   2     3389.95     3273.57     64.46 o 
  -4 -10   2     3521.31     3572.86     59.25 o 
  -3 -10   2      583.72      554.00     21.00 o 
  -2 -10   2     9478.13     9877.79     95.02 o 
  -1 -10   2     1959.89     1896.99     28.74 o 
   0 -10   2     7130.97     7422.28     65.58 o 
   1 -10   2     6981.65     7361.27     73.02 o 
   2 -10   2      540.17      503.13     14.95 o 
   3 -10   2     2902.78     3048.14     86.05 o 
   4 -10   2     1022.10      954.44     40.21 o 
   5 -10   2     1579.53     1610.63     57.77 o 
   6 -10   2     1957.63     1910.52     43.94 o 
   7 -10   2      223.99      205.46     19.65 o 
   8 -10   2      407.91      334.06     22.36 o 
   9 -10   2      597.43      555.92     49.79 o 
 -10  -9   2      286.15      233.07     42.79 o 
  -9  -9   2      881.90      826.17     47.84 o 
  -8  -9   2     1554.91     1745.21     59.20 o 
  -7  -9   2      376.19      334.67     33.62 o 
  -6  -9   2     3981.37     4223.56     48.71 o 
  -5  -9   2     4544.30     4251.94     73.94 o 
  -4  -9   2     2108.35     1950.15     35.39 o 
  -3  -9   2    13299.66    13680.57    102.00 o 
  -2  -9   2       12.82       29.66      8.66 o 
  -1  -9   2    18995.69    19948.86    103.71 o 
   0  -9   2     3516.09     3377.04     42.79 o 
   1  -9   2     4648.47     4688.05     75.12 o 
   2  -9   2     6116.08     6292.83    155.95 o 
   3  -9   2     2087.09     2062.28     97.03 o 
   4  -9   2     3627.26     3673.02     97.41 o 
   5  -9   2     2481.84     2568.34     86.74 o 
   6  -9   2     1187.22     1067.83     46.87 o 
   7  -9   2      911.04      824.38     37.52 o 
   8  -9   2      156.78      154.56     17.29 o 
   9  -9   2       62.20       36.60     19.05 o 
 -11  -8   2       31.61       39.14     12.02 o 
 -10  -8   2     2373.23     2503.50     52.66 o 
  -9  -8   2      653.41      630.40     26.03 o 
  -8  -8   2      256.61      211.50     18.60 o 
  -7  -8   2     2107.64     2214.51     55.41 o 
  -6  -8   2       15.33       11.29      5.25 o 
  -5  -8   2    17881.10    18978.25     96.86 o 
  -4  -8   2     4704.21     4555.51     59.96 o 
  -3  -8   2      453.36      397.23     15.86 o 
  -2  -8   2     9803.65    10035.72     73.01 o 
  -1  -8   2     1416.63     1285.20     26.76 o 
   0  -8   2    16124.60    16119.58     99.34 o 
   1  -8   2     3366.79     3230.86     40.19 o 
   2  -8   2       24.32       14.07      7.86 o 
   3  -8   2     5544.79     5606.97    112.32 o 
   4  -8   2     1051.75      985.30     38.32 o 
   5  -8   2     2975.59     3062.48     85.99 o 
   6  -8   2      496.91      519.98     41.93 o 
   7  -8   2       25.55       23.97     14.75 o 
   8  -8   2      215.32      187.71     16.29 o 
   9  -8   2      526.29      524.66     42.22 o 
  10  -8   2        0.76        9.75     23.52 o 
 -11  -7   2     1282.83     1328.37     40.06 o 
 -10  -7   2        0.89       13.16      7.20 o 
  -9  -7   2     1611.17     1596.74     45.09 o 
  -8  -7   2     3693.84     3886.47     64.06 o 
  -7  -7   2      115.65      112.31     18.13 o 
  -6  -7   2    12664.37    13490.28    135.75 o 
  -5  -7   2       54.06       72.17      7.44 o 
  -4  -7   2     9767.25     9749.80     75.94 o 
  -3  -7   2     9090.81     9225.52     97.12 o 
  -2  -7   2      222.28      196.62     10.38 o 
  -1  -7   2    12277.00    12202.46     67.89 o 
   0  -7   2      607.35      565.44     13.59 o 
   1  -7   2     5359.23     5175.12     58.65 o 
   2  -7   2     5687.48     5663.04    118.20 o 
   3  -7   2      793.70      688.49     27.76 o 
   4  -7   2     1351.48     1379.22     38.49 o 
   5  -7   2     1369.14     1390.75     43.25 o 
   6  -7   2        0.62       12.83      6.35 o 
   7  -7   2      526.26      477.56     23.49 o 
   8  -7   2      640.17      649.53     26.05 o 
   9  -7   2       24.39       14.91     20.02 o 
  10  -7   2      515.62      525.69     45.89 o 
 -11  -6   2      122.38      132.86     28.97 o 
 -10  -6   2     3130.97     3364.87     55.45 o 
  -9  -6   2      210.33      210.84     17.81 o 
  -8  -6   2     2515.42     2584.83     46.35 o 
  -7  -6   2     3377.87     3378.91     63.16 o 
  -6  -6   2     1693.05     1598.61     17.33 o 
  -5  -6   2    13976.17    14275.40     81.79 o 
  -4  -6   2      219.05      245.84     10.89 o 
  -3  -6   2     1229.51     1154.15     19.96 o 
  -2  -6   2     6575.41     6678.28     71.43 o 
  -1  -6   2     1975.91     1784.15     23.90 o 
   0  -6   2     7119.03     7190.39     74.66 o 
   1  -6   2     1323.00     1286.18     18.27 o 
   2  -6   2      441.55      408.04     20.02 o 
   3  -6   2     1935.71     1847.72     43.77 o 
   4  -6   2     5443.90     5703.68    114.39 o 
   5  -6   2        6.80       10.38     10.15 o 
   6  -6   2     1556.64     1523.07     32.23 o 
   7  -6   2      880.48      858.06     41.70 o 
   8  -6   2      169.77      143.85     24.55 o 
   9  -6   2      990.23     1015.53     53.87 o 
  10  -6   2       74.22       83.29     21.23 o 
 -11  -5   2     1043.05     1088.77     40.84 o 
 -10  -5   2      487.67      422.03     24.85 o 
  -9  -5   2     2137.63     2303.43     40.94 o 
  -8  -5   2     1168.79     1115.15     29.73 o 
  -7  -5   2      236.11      207.14     15.34 o 
  -6  -5   2     5443.53     5631.72     55.48 o 
  -5  -5   2      759.38      661.40     11.30 o 
  -4  -5   2     5054.85     4994.90     56.72 o 
  -3  -5   2     4785.31     4734.77     45.56 o 
  -2  -5   2      578.88      611.54     12.05 o 
  -1  -5   2     8088.86     8235.35     62.28 o 
   0  -5   2     1212.18     1131.24     16.78 o 
   1  -5   2       31.66       46.07      5.17 o 
   2  -5   2     5003.69     5127.43    125.89 o 
   3  -5   2     4442.01     4249.53     72.97 o 
   5  -5   2     3649.21     3587.26     60.86 o 
   6  -5   2     1192.15     1127.34     34.99 o 
   7  -5   2     1349.94     1293.10     29.18 o 
   8  -5   2     2640.22     2772.41     46.57 o 
   9  -5   2       20.86        8.66     11.47 o 
  10  -5   2     1385.26     1470.95     68.21 o 
  11  -5   2      434.43      417.33     41.53 o 
 -11  -4   2      307.50      215.07     21.14 o 
 -10  -4   2     1095.86     1113.79     36.12 o 
  -9  -4   2       29.56       16.21     10.22 o 
  -8  -4   2     1623.23     1562.32     33.40 o 
  -7  -4   2     5311.95     5245.53     66.88 o 
  -6  -4   2       11.30        8.13      6.87 o 
  -5  -4   2     1978.83     1908.15     20.29 o 
  -4  -4   2      378.86      429.90      8.45 o 
  -3  -4   2      643.13      605.54      9.38 o 
  -2  -4   2    23646.11    24071.68    280.46 o 
  -1  -4   2     7666.00     7500.97     55.79 o 
   0  -4   2      841.28      876.48     13.25 o 
   1  -4   2     7730.21     7661.30     84.41 o 
   2  -4   2     3469.93     3273.66     25.55 o 
   3  -4   2     5894.72     5875.43     89.15 o 
   4  -4   2     8904.96     8937.10     76.12 o 
   5  -4   2      409.85      381.38      8.00 o 
   6  -4   2     2238.45     2051.26     17.23 o 
   7  -4   2     3182.24     3166.47     57.62 o 
   8  -4   2      458.10      394.97     16.66 o 
   9  -4   2     2879.19     3026.28     69.41 o 
  10  -4   2       72.26       76.70     20.82 o 
  11  -4   2      725.63      659.41     44.97 o 
 -11  -3   2      634.45      588.25     41.22 o 
 -10  -3   2      259.69      177.34     18.27 o 
  -9  -3   2      782.95      746.43     25.62 o 
  -8  -3   2     1474.34     1402.38     32.85 o 
  -7  -3   2       46.43       24.46     12.91 o 
  -6  -3   2     4780.42     4814.76     66.43 o 
  -5  -3   2      910.58      852.39      6.59 o 
  -4  -3   2      253.02      296.20      7.31 o 
  -3  -3   2    13839.05    14019.13     70.55 o 
  -2  -3   2     1503.47     1482.60     15.30 o 
  -1  -3   2    21428.82    21008.77    238.24 o 
   0  -3   2    19378.90    19375.57     93.59 o 
   1  -3   2    32659.68    33363.70    221.08 o 
   2  -3   2     6277.53     5733.05     64.13 o 
   3  -3   2    16885.71    16846.92    125.63 o 
   4  -3   2     4662.68     4610.63     38.64 o 
   5  -3   2    12003.00    12446.46     92.36 o 
   6  -3   2      955.58      812.13     12.23 o 
   7  -3   2     3829.95     3833.08     57.31 o 
   8  -3   2     4145.99     4317.45     80.31 o 
   9  -3   2       12.23       -3.21     18.18 o 
  10  -3   2     2503.84     2504.09     85.76 o 
  11  -3   2      283.73      256.13     32.47 o 
 -11  -2   2       57.65       41.70     22.43 o 
 -10  -2   2      406.07      397.58     21.94 o 
  -9  -2   2      243.05      259.00     19.35 o 
  -8  -2   2       47.54       39.93     12.59 o 
  -7  -2   2     3003.61     3082.62     68.38 o 
  -6  -2   2      531.28      512.22     29.63 o 
  -5  -2   2     1905.64     2033.17     38.26 o 
  -4  -2   2     9370.00     9626.43     77.57 o 
  -3  -2   2      759.66      622.99     18.35 o 
  -2  -2   2    20797.17    20451.90     81.31 o 
  -1  -2   2    18001.70    17812.08    108.74 o 
   0  -2   2    12664.14    13121.47    198.57 o 
   1  -2   2    35897.42    35409.39    228.89 o 
   2  -2   2       45.69       54.27      8.03 o 
   3  -2   2    13229.10    12980.32     50.42 o 
   4  -2   2    12690.32    12487.53    117.29 o 
   5  -2   2      376.88      312.21     10.73 o 
   6  -2   2     7610.30     7787.71     56.31 o 
   7  -2   2      620.90      547.40     11.54 o 
   8  -2   2     1576.82     1454.04     28.79 o 
   9  -2   2     4393.89     4574.62    104.58 o 
  10  -2   2       59.34       33.90     28.17 o 
  11  -2   2     1264.00     1232.60     56.79 o 
  12  -2   2      159.39      147.60     29.43 o 
 -11  -1   2      645.63      647.36     37.69 o 
 -10  -1   2       76.62       51.05     29.20 o 
  -9  -1   2      113.39       99.39     14.72 o 
  -8  -1   2     1900.56     1893.04     44.01 o 
  -7  -1   2      119.10       89.00     12.81 o 
  -6  -1   2     6625.95     6683.76     42.37 o 
  -5  -1   2     3256.82     3052.20     25.21 o 
  -4  -1   2      588.27      655.58     14.46 o 
  -3  -1   2    19478.92    19980.94    158.93 o 
  -2  -1   2     1807.26     1532.84     19.27 o 
  -1  -1   2    11431.17    11144.87     60.84 o 
   1  -1   2      816.71      799.11      9.01 o 
   2  -1   2    18790.75    18244.86    190.28 o 
   3  -1   2     8730.14     8522.96    114.21 o 
   4  -1   2     3635.37     3325.32     31.55 o 
   5  -1   2    20920.31    20766.67     96.11 o 
   6  -1   2      367.07      308.03      8.37 o 
   7  -1   2     7256.01     7553.70     47.45 o 
   8  -1   2     2027.88     1935.87     55.07 o 
   9  -1   2      125.82      105.31     12.67 o 
  10  -1   2     2624.74     2702.86     85.01 o 
  11  -1   2       52.48       26.73     15.72 o 
  12  -1   2      454.92      455.48     39.24 o 
 -11   0   2        3.66       17.04     12.05 o 
 -10   0   2      866.35      877.07     33.39 o 
  -9   0   2     1679.31     1759.90     39.68 o 
  -8   0   2      182.24      172.97     14.98 o 
  -7   0   2     5854.32     6155.32     74.54 o 
  -6   0   2      620.11      580.23     16.97 o 
  -5   0   2     6734.42     6892.19     98.83 o 
  -4   0   2    24080.72    24891.27    200.06 o 
  -3   0   2     3659.14     3810.49     26.32 o 
  -2   0   2    23337.09    23529.09     91.10 o 
  -1   0   2    23256.31    22640.44    122.45 o 
   0   0   2    17107.19    17055.50    112.32 o 
   2   0   2     6393.56     6254.67     59.72 o 
   3   0   2    11363.58    10934.76     76.03 o 
   4   0   2    20159.94    20149.14     84.73 o 
   5   0   2     1398.83     1304.42     14.21 o 
   6   0   2    14036.88    14138.40    104.82 o 
   7   0   2       43.05       53.14      4.14 o 
   8   0   2     1726.21     1675.68     56.45 o 
   9   0   2     2608.93     2699.44    106.18 o 
  10   0   2       22.50        7.22      9.40 o 
  11   0   2     1000.53      953.06     49.10 o 
 -11   1   2     1045.04     1048.86     54.32 o 
 -10   1   2      415.93      372.41     23.01 o 
  -9   1   2      478.90      525.72     24.61 o 
  -8   1   2     2529.90     2680.10     41.98 o 
  -7   1   2        7.12        1.78      9.75 o 
  -6   1   2    10673.90    11163.27    121.21 o 
  -5   1   2     3665.58     3330.43     39.71 o 
  -4   1   2     2300.13     2202.86     29.54 o 
  -3   1   2    18566.02    18681.37    134.88 o 
  -2   1   2    15008.59    15619.41     78.43 o 
  -1   1   2    31726.99    32731.66    211.33 o 
   0   1   2    25674.45    25994.14    117.53 o 
   1   1   2     3515.54     3666.14     27.09 o 
   2   1   2    10150.52     9813.13     92.64 o 
   3   1   2     6412.40     6078.13     62.61 o 
   4   1   2     3072.77     2968.07     21.20 o 
   5   1   2    19735.12    19477.13    142.30 o 
   6   1   2      532.73      479.19      6.79 o 
   7   1   2     4036.77     4075.27     54.58 o 
   8   1   2      207.16      215.46     12.11 o 
   9   1   2       15.03       19.80      9.26 o 
  10   1   2     1506.82     1542.42     33.85 o 
  11   1   2      190.72      130.39     33.33 o 
  12   1   2       99.46       84.96     25.58 o 
 -11   2   2        0.04       13.48     14.28 o 
 -10   2   2     2033.85     2082.98     65.85 o 
  -9   2   2     2056.32     2002.72     37.44 o 
  -8   2   2      365.81      401.01     21.79 o 
  -7   2   2     4616.84     4923.71     53.04 o 
  -6   2   2     1695.79     1602.06     17.52 o 
  -5   2   2     9192.86     8856.50     50.25 o 
  -4   2   2    17846.79    18142.43     69.40 o 
  -3   2   2    10271.38    10268.18     82.05 o 
  -2   2   2    12708.72    12288.59     64.09 o 
  -1   2   2    16167.79    16771.82     67.24 o 
   0   2   2    13273.14    13038.77     44.78 o 
   1   2   2    21746.83    22228.66    104.24 o 
   3   2   2     1011.63      965.51     10.16 o 
   4   2   2    12280.43    12742.52    173.53 o 
   5   2   2      902.31      987.50      9.31 o 
   6   2   2     6869.09     6952.59    119.12 o 
   7   2   2      322.32      322.78     14.17 o 
   8   2   2      262.30      270.85     17.58 o 
   9   2   2     1981.90     2007.51     61.58 o 
  10   2   2      130.95      146.44     15.98 o 
  11   2   2      816.73      787.78     27.20 o 
  12   2   2      269.53      259.40     31.49 o 
 -11   3   2     1081.34     1078.06     59.95 o 
 -10   3   2       99.99      106.47     29.60 o 
  -9   3   2     1696.31     1825.18     73.31 o 
  -8   3   2     1742.18     1829.85     54.10 o 
  -7   3   2      249.73      235.26     13.52 o 
  -6   3   2    11531.81    12520.76    111.52 o 
  -5   3   2     5168.67     5086.47     58.17 o 
  -4   3   2    32155.29    33733.05     95.52 o 
  -3   3   2     3778.62     3767.99     42.52 o 
  -2   3   2       93.39      103.14      5.73 o 
  -1   3   2     6358.92     5910.18     54.71 o 
   0   3   2    30945.15    30620.75    203.19 o 
   1   3   2     7382.50     7174.28     49.35 o 
   2   3   2     4049.60     4082.58     28.81 o 
   3   3   2      904.69      910.69     13.73 o 
   4   3   2     3736.76     3781.66     28.16 o 
   5   3   2     9600.96     9745.01     75.39 o 
   6   3   2      746.04      699.76     18.34 o 
   7   3   2       99.39      105.37     11.32 o 
   8   3   2      396.82      406.51     28.88 o 
   9   3   2       31.87       29.67      8.83 o 
  10   3   2     1834.97     1812.01     35.87 o 
  11   3   2     1249.26     1299.71     32.73 o 
  12   3   2       11.19       -9.06     16.52 o 
 -10   4   2     1463.61     1586.02     62.18 o 
  -9   4   2      523.21      430.70     41.30 o 
  -8   4   2     1138.36     1194.39     29.84 o 
  -7   4   2     4657.28     5120.53     49.37 o 
  -6   4   2        9.43       15.66      8.41 o 
  -5   4   2     8214.36     8540.19     55.99 o 
  -4   4   2      915.13      910.62     14.46 o 
  -3   4   2     2111.78     1901.00     20.13 o 
  -2   4   2     5369.64     5443.17     46.96 o 
  -1   4   2     3026.46     3064.66     38.55 o 
   0   4   2     5400.38     5012.91     33.85 o 
   1   4   2    12341.66    12065.58    115.02 o 
   2   4   2      218.81      225.29      8.32 o 
   3   4   2      170.83      216.41      5.98 o 
   4   4   2     2598.37     2552.48     21.38 o 
   5   4   2     3573.19     3860.51     35.34 o 
   6   4   2     5405.34     5389.54     75.03 o 
   7   4   2     4592.63     4611.56     61.16 o 
   8   4   2      150.38      170.96     12.49 o 
   9   4   2     3916.44     4082.56     71.96 o 
  10   4   2     1067.91     1009.42     27.83 o 
  11   4   2      560.30      523.76     26.85 o 
  12   4   2     1089.96     1164.61     38.36 o 
 -10   5   2       10.97       24.44     22.89 o 
  -9   5   2     2690.61     2737.22     93.28 o 
  -8   5   2      392.45      346.14     28.80 o 
  -7   5   2      257.97      241.81     10.48 o 
  -6   5   2      489.69      510.37     14.23 o 
  -5   5   2     2230.30     2110.53     22.48 o 
  -4   5   2     2536.12     2375.67     28.79 o 
  -3   5   2     1388.36     1445.56     21.40 o 
  -2   5   2       23.49       44.07      4.34 o 
  -1   5   2     5613.59     5643.52     60.50 o 
   0   5   2    20582.91    20585.63    101.64 o 
   1   5   2      103.90      109.36     11.33 o 
   2   5   2      348.31      357.99     11.24 o 
   3   5   2     6536.61     6449.27     67.68 o 
   4   5   2      337.90      321.36     10.53 o 
   5   5   2    10814.81    11182.17     47.17 o 
   6   5   2     1170.16     1096.10     28.40 o 
   7   5   2      441.91      451.97     15.19 o 
   8   5   2     3020.84     2990.75     55.89 o 
   9   5   2       81.44       50.57     12.96 o 
  10   5   2     1733.70     1784.00     37.05 o 
  11   5   2     1250.52     1277.00     51.77 o 
  12   5   2       86.75       63.38     16.88 o 
 -10   6   2      787.81      840.34     54.50 o 
  -9   6   2       18.04       24.32     15.09 o 
  -8   6   2      220.93      251.20     30.06 o 
  -7   6   2      276.12      274.87     15.40 o 
  -6   6   2     1553.09     1529.55     24.36 o 
  -5   6   2     1216.44     1195.18     17.63 o 
  -4   6   2     3143.16     3104.27     37.67 o 
  -3   6   2       30.35       35.06     10.99 o 
  -2   6   2     2391.60     2528.21     33.93 o 
  -1   6   2     8239.93     8906.74    107.54 o 
   0   6   2       59.74       73.03      8.20 o 
   1   6   2    13016.77    12927.98    154.05 o 
   2   6   2    17979.49    18088.13    112.52 o 
   3   6   2      407.55      403.35     11.85 o 
   4   6   2     6334.09     6022.31     66.76 o 
   5   6   2      483.77      495.37      9.58 o 
   6   6   2     7385.24     7460.65     47.27 o 
   7   6   2     6970.95     7227.05     72.30 o 
   8   6   2      229.34      252.70     14.43 o 
   9   6   2     4246.33     4339.65    101.13 o 
  10   6   2      433.39      387.00     20.45 o 
  11   6   2      863.51      855.63     44.83 o 
  12   6   2     1326.42     1367.81     56.45 o 
  -9   7   2      167.02      155.80     37.40 o 
  -8   7   2      556.32      510.38     32.53 o 
  -7   7   2        0.42      -10.67     10.67 o 
  -6   7   2     1222.64     1214.79     25.05 o 
  -5   7   2     2331.53     2249.78     35.45 o 
  -4   7   2       14.10       16.01      4.50 o 
  -3   7   2     2353.45     2211.28     28.13 o 
  -2   7   2      618.49      586.27     12.59 o 
  -1   7   2     2037.41     1976.19     33.96 o 
   0   7   2     9631.66     9597.48     61.61 o 
   1   7   2     1095.60      906.31     25.41 o 
   2   7   2    12000.21    11687.10     66.44 o 
   3   7   2    13229.00    12953.10     72.60 o 
   4   7   2      151.76      180.51     16.18 o 
   5   7   2     8026.36     8073.78     75.18 o 
   6   7   2     1463.77     1468.93     25.91 o 
   7   7   2     5183.93     5256.23     63.33 o 
   8   7   2     6788.87     7362.63     72.70 o 
   9   7   2       55.37       46.98      9.90 o 
  10   7   2     1604.64     1617.96     41.71 o 
  11   7   2     1076.05     1101.52     54.84 o 
  12   7   2      661.64      704.96     47.27 o 
  -9   8   2      350.68      352.22     37.80 o 
  -8   8   2       33.85       34.65     19.56 o 
  -7   8   2      162.48      215.34     17.50 o 
  -6   8   2       50.25       44.62     12.09 o 
  -5   8   2     1297.15     1293.31     20.65 o 
  -4   8   2     3142.56     3129.47     61.40 o 
  -3   8   2     1902.00     1828.41     22.06 o 
  -2   8   2     2701.93     2706.85     53.71 o 
  -1   8   2     4971.95     4885.31     70.84 o 
   0   8   2     2344.69     2271.15     74.75 o 
   1   8   2    12900.79    12779.23    109.57 o 
   2   8   2     7350.38     6969.68     78.24 o 
   3   8   2     3284.36     2920.48     39.27 o 
   4   8   2     9074.36     9368.47     75.35 o 
   5   8   2       27.29       26.43     20.57 o 
   6   8   2     8623.98     8736.14    148.55 o 
   7   8   2     3704.28     3842.91     72.99 o 
   8   8   2     2570.70     2475.27     34.22 o 
   9   8   2     3336.01     3459.71     44.49 o 
  10   8   2      318.83      297.32     30.23 o 
  11   8   2     1123.88     1139.55     61.95 o 
  -9   9   2       32.74       28.51     13.08 o 
  -8   9   2      731.88      730.89     47.96 o 
  -7   9   2      119.88      123.87     18.27 o 
  -6   9   2     2238.83     2392.85     55.07 o 
  -5   9   2     2456.25     2463.40     46.41 o 
  -4   9   2       61.02       50.76      7.17 o 
  -3   9   2     5274.45     5354.22     52.26 o 
  -2   9   2     3203.87     3117.28     37.38 o 
  -1   9   2     2309.60     2237.53     43.80 o 
   0   9   2     8680.72     8683.79     77.79 o 
   1   9   2       14.05       18.04      7.69 o 
   2   9   2    16568.97    16932.66    120.82 o 
   3   9   2     9671.84    10072.11     81.52 o 
   4   9   2      245.56      218.95     12.67 o 
   5   9   2     6730.81     7038.43     71.05 o 
   6   9   2      611.59      516.23     17.19 o 
   7   9   2     6863.12     7218.34    113.12 o 
   8   9   2     3366.14     3374.15     87.83 o 
   9   9   2       24.27       20.88     18.82 o 
  10   9   2     1215.43     1396.26     62.64 o 
  11   9   2      592.02      558.28     47.27 o 
  -8  10   2       22.14       24.67     15.72 o 
  -7  10   2      699.33      727.54     44.06 o 
  -6  10   2      525.48      482.18     23.66 o 
  -5  10   2     1270.87     1209.61     31.34 o 
  -4  10   2     3649.71     3652.01     78.25 o 
  -3  10   2      225.41      200.15     10.35 o 
  -2  10   2     4559.91     4412.28     64.82 o 
  -1  10   2     5745.44     5863.76     63.82 o 
   0  10   2     1010.54      943.14     22.14 o 
   1  10   2    11238.82    11597.89     91.43 o 
   2  10   2      982.14      983.11     31.49 o 
   3  10   2     4583.52     4566.25     63.12 o 
   4  10   2     5473.97     5786.02     65.07 o 
   5  10   2      396.82      340.41     15.73 o 
   6  10   2     4079.36     4232.25     50.52 o 
   7  10   2      788.58      721.25     29.97 o 
   8  10   2     1474.69     1496.76     57.59 o 
   9  10   2      666.81      646.39     46.12 o 
  10  10   2      292.76      313.38     36.48 o 
  11  10   2      220.91      196.99     36.14 o 
  -7  11   2      222.77      172.03     18.32 o 
  -6  11   2      457.94      435.21     26.33 o 
  -5  11   2     1096.94     1099.36     64.05 o 
  -4  11   2      991.02      990.36     35.57 o 
  -3  11   2     5854.78     6228.58    144.37 o 
  -2  11   2      946.40      880.93     17.81 o 
  -1  11   2     1435.14     1325.90     28.33 o 
   0  11   2     4400.58     4423.97     68.73 o 
   1  11   2      131.11      123.31     12.16 o 
   2  11   2     7846.30     8025.06    123.99 o 
   3  11   2      229.36      236.35     14.78 o 
   4  11   2     1482.58     1304.66     29.72 o 
   5  11   2     2911.75     2927.09     60.00 o 
   6  11   2      524.37      494.45     21.43 o 
   7  11   2     2062.90     2094.79     63.33 o 
   8  11   2      251.58      249.31     32.18 o 
   9  11   2       48.32       52.09     24.32 o 
  10  11   2      610.13      575.71     52.66 o 
  -7  12   2      626.25      593.81     30.73 o 
  -6  12   2      438.47      372.67     25.18 o 
  -5  12   2      701.76      636.70     28.76 o 
  -4  12   2     2116.05     2217.90     52.29 o 
  -3  12   2      701.78      652.73     25.58 o 
  -2  12   2     4448.77     4687.70     56.97 o 
  -1  12   2     1728.03     1688.73     36.67 o 
   0  12   2      113.62       96.94     12.20 o 
   1  12   2     3784.25     3840.86     49.69 o 
   2  12   2      746.17      715.13     23.45 o 
   3  12   2     7351.64     7616.82     79.06 o 
   4  12   2     2143.65     2077.47     36.29 o 
   5  12   2      724.85      738.38     24.61 o 
   6  12   2      800.96      861.21     25.52 o 
   7  12   2      256.16      206.28     29.14 o 
   8  12   2      329.70      372.01     43.77 o 
   9  12   2      398.33      385.49     37.34 o 
  10  12   2      409.03      397.14     41.30 o 
  -6  13   2      385.03      390.68     25.11 o 
  -5  13   2      540.27      551.73     29.97 o 
  -4  13   2      588.84      609.25     28.18 o 
  -3  13   2     2651.61     2863.21     60.90 o 
  -2  13   2       20.74       16.17      7.17 o 
  -1  13   2      783.80      714.62     19.93 o 
   0  13   2     3149.67     3363.96     57.84 o 
   1  13   2      475.74      487.03     20.76 o 
   2  13   2     2412.67     2380.42     86.99 o 
   3  13   2      355.27      307.56     19.16 o 
   4  13   2       85.75       68.52     14.11 o 
   5  13   2     1952.84     1880.61     96.86 o 
   6  13   2     1134.38     1199.26     36.60 o 
   7  13   2      228.79      292.04     31.15 o 
   8  13   2      474.52      473.32     41.76 o 
   9  13   2       76.83       38.89     27.36 o 
  -5  14   2      219.09      223.11     20.85 o 
  -4  14   2      592.18      538.76     29.73 o 
  -3  14   2       84.45       86.93     19.02 o 
  -2  14   2      764.10      748.86     53.66 o 
  -1  14   2      361.86      352.63     16.36 o 
   0  14   2       61.91       31.72      8.82 o 
   1  14   2     1167.01     1185.99     33.81 o 
   2  14   2      192.50      207.63     18.90 o 
   3  14   2      285.16      297.91     18.67 o 
   4  14   2      980.10      924.03     30.25 o 
   5  14   2      670.51      743.26     29.84 o 
   6  14   2      352.59      334.13     25.84 o 
   7  14   2      993.65     1056.83     58.17 o 
   8  14   2        0.70       16.81     21.28 o 
   9  14   2      685.81      665.15     47.61 o 
  -4  15   2        2.71        4.49     12.42 o 
  -3  15   2      209.51      207.80     20.02 o 
  -2  15   2       20.77       20.37      8.53 o 
  -1  15   2      481.80      454.73     46.87 o 
   0  15   2     1561.96     1573.58     66.03 o 
   1  15   2     1182.96     1191.30     34.59 o 
   2  15   2      170.85      185.71     18.98 o 
   3  15   2      476.61      455.57     21.44 o 
   4  15   2       15.26        5.34     12.19 o 
   5  15   2     1303.46     1273.22     62.24 o 
   6  15   2      907.70      889.90     33.22 o 
   7  15   2      236.59      207.72     35.05 o 
   8  15   2      866.63      881.76     53.41 o 
  -3  16   2       13.03       21.51     22.26 o 
  -2  16   2      235.67      254.81     42.28 o 
  -1  16   2      308.42      334.32     39.41 o 
   0  16   2        5.09      -14.11     22.37 o 
   1  16   2     1347.27     1275.34     57.65 o 
   2  16   2     1171.85     1261.26     36.12 o 
   3  16   2       13.27       21.94      8.11 o 
   4  16   2     1010.51     1033.83     35.03 o 
   5  16   2       51.64       65.30     14.20 o 
   6  16   2     1170.45     1157.17     37.40 o 
   7  16   2     1392.18     1474.28     73.25 o 
  -1  17   2      118.63      146.05     32.18 o 
   0  17   2      841.32      928.68     56.39 o 
   1  17   2      300.87      317.23     35.85 o 
   2  17   2      594.17      505.50     25.53 o 
   3  17   2     1078.64     1125.75     37.91 o 
   4  17   2       15.88       23.41     13.12 o 
   5  17   2      822.71      814.47     35.75 o 
  -3 -17   3       55.15       33.63     16.61 o 
  -2 -17   3      323.20      300.08     35.05 o 
  -1 -17   3      668.74      711.67     46.98 o 
   0 -17   3        4.48       -9.47     22.09 o 
   1 -17   3      388.51      452.49     51.00 o 
  -5 -16   3      499.99      487.34     28.46 o 
  -4 -16   3       15.39       22.20     10.39 o 
  -3 -16   3      723.77      697.71     30.04 o 
  -2 -16   3      920.55      857.70     33.04 o 
  -1 -16   3      249.65      256.08     38.43 o 
   0 -16   3     1182.07     1280.79     58.45 o 
   1 -16   3       26.52       23.58     22.09 o 
   2 -16   3      869.83      870.91     50.83 o 
   3 -16   3      530.41      597.00     45.32 o 
  -7 -15   3      899.27      895.87     57.19 o 
  -6 -15   3      544.77      559.48     45.49 o 
  -5 -15   3      434.83      411.40     23.29 o 
  -4 -15   3     1187.40     1175.31     37.26 o 
  -3 -15   3       31.71       10.70      9.50 o 
  -2 -15   3     1556.65     1571.63     41.88 o 
  -1 -15   3     1376.88     1389.50     36.55 o 
   0 -15   3      281.09      260.32     34.99 o 
   1 -15   3     2483.88     2584.75     76.07 o 
   2 -15   3      189.72      179.49     37.98 o 
   3 -15   3      671.75      706.39     49.79 o 
   4 -15   3      865.80      973.60     59.54 o 
  -7 -14   3      285.54      314.24     47.44 o 
  -6 -14   3     1427.98     1319.05     67.58 o 
  -5 -14   3     1683.10     1646.94     40.09 o 
  -4 -14   3      199.22      198.41     17.32 o 
  -3 -14   3     2205.06     2350.53     54.71 o 
  -2 -14   3      425.29      408.29     23.66 o 
  -1 -14   3     1433.13     1395.85     37.28 o 
   0 -14   3     3836.51     4034.42    114.84 o 
   1 -14   3       12.38        7.46      8.72 o 
   2 -14   3     1264.55     1361.61     59.49 o 
   3 -14   3      262.09      282.75     34.71 o 
   4 -14   3      146.39      143.58     30.92 o 
   5 -14   3      750.19      747.06     52.89 o 
   6 -14   3       24.82       28.17     15.06 o 
  -8 -13   3       43.50        8.55     20.65 o 
  -7 -13   3     2520.97     2689.09     78.76 o 
  -6 -13   3      819.59      810.39     47.33 o 
  -5 -13   3      881.60      830.04     40.30 o 
  -4 -13   3     2109.19     2185.19     41.94 o 
  -3 -13   3       88.80       84.75     17.50 o 
  -2 -13   3     3497.64     3751.76     64.45 o 
  -1 -13   3     1487.95     1473.59     45.15 o 
   0 -13   3      197.37      180.92     14.50 o 
   1 -13   3     1199.23     1384.10     58.68 o 
   2 -13   3       73.88       66.43     28.05 o 
   3 -13   3      914.76      976.47     51.69 o 
   4 -13   3      565.40      569.63     46.98 o 
   5 -13   3        4.15      -21.23     21.23 o 
   6 -13   3      494.75      476.68     27.81 o 
   7 -13   3       76.28       66.17     11.35 o 
  -9 -12   3      509.64      507.34     45.72 o 
  -8 -12   3     1983.73     2033.01     71.59 o 
  -7 -12   3       13.78       19.27     18.99 o 
  -6 -12   3     2485.97     2467.21     83.24 o 
  -5 -12   3     1421.37     1498.51     66.03 o 
  -4 -12   3     1217.42     1170.46     31.33 o 
  -3 -12   3     2658.13     2757.51     52.28 o 
  -2 -12   3       18.75       20.93      8.99 o 
  -1 -12   3     1126.00     1153.59     30.40 o 
   0 -12   3     1909.69     1859.75     32.60 o 
   1 -12   3      402.51      388.98     16.29 o 
   2 -12   3     2277.90     2275.55     70.96 o 
   3 -12   3      201.46      202.21     26.85 o 
   4 -12   3        8.54       21.63     26.22 o 
   5 -12   3      389.15      443.60     41.19 o 
   6 -12   3      107.35      124.21     19.27 o 
   7 -12   3      220.94      214.17     21.71 o 
  -9 -11   3      782.55      820.66     57.82 o 
  -8 -11   3      507.86      425.93     50.88 o 
  -7 -11   3     2036.98     2144.24     76.01 o 
  -6 -11   3      114.60      104.75     15.03 o 
  -5 -11   3     1495.15     1377.14     30.50 o 
  -4 -11   3     3436.70     3383.89     58.79 o 
  -3 -11   3      189.99      186.18     15.85 o 
  -2 -11   3     2360.56     2348.97     48.13 o 
  -1 -11   3      541.50      509.11     18.47 o 
   0 -11   3      575.32      545.23     20.43 o 
   1 -11   3     3675.34     3927.22     72.82 o 
   2 -11   3       27.03       26.75     13.02 o 
   3 -11   3      921.92      896.67     43.71 o 
   4 -11   3     1183.65     1140.93     44.40 o 
   5 -11   3      306.78      323.48     30.23 o 
   6 -11   3      455.67      406.85     51.26 o 
   7 -11   3      214.30      249.18     33.50 o 
   8 -11   3       20.63       14.37     25.61 o 
 -10 -10   3      147.81      127.46     29.83 o 
  -9 -10   3     1198.50     1111.85     52.95 o 
  -8 -10   3     1195.55     1280.50     58.97 o 
  -7 -10   3      204.40      205.71     29.66 o 
  -6 -10   3      657.13      601.29     21.09 o 
  -5 -10   3     3177.64     3085.25     62.95 o 
  -4 -10   3      628.75      616.92     23.44 o 
  -3 -10   3     4281.12     4266.81     67.15 o 
  -2 -10   3       28.99       47.40      8.32 o 
  -1 -10   3       88.46       96.29      9.93 o 
   0 -10   3     2597.95     2576.53     41.85 o 
   1 -10   3       51.14      115.65     43.91 o 
   2 -10   3     1751.40     1750.99     50.57 o 
   3 -10   3     1343.25     1316.29     51.92 o 
   4 -10   3      281.46      252.35     32.81 o 
   5 -10   3      995.67      946.98     44.74 o 
   6 -10   3      536.77      551.86     26.19 o 
   7 -10   3       76.52       72.50     12.64 o 
   8 -10   3      433.88      422.70     23.75 o 
   9 -10   3      219.70      219.42     33.90 o 
 -10  -9   3      992.02      906.19     54.67 o 
  -9  -9   3      537.90      589.94     43.02 o 
  -8  -9   3      267.27      261.47     31.89 o 
  -7  -9   3     1521.11     1585.05     54.73 o 
  -6  -9   3     2137.13     2088.00     32.80 o 
  -5  -9   3     1669.03     1635.28     31.42 o 
  -4  -9   3     2594.08     2440.42     43.26 o 
  -3  -9   3      283.78      277.10     14.37 o 
  -2  -9   3      741.54      733.94     20.67 o 
  -1  -9   3     1812.88     1784.79     31.59 o 
   0  -9   3      139.52      140.34      9.62 o 
   1  -9   3     5187.41     5518.40     85.04 o 
   2  -9   3     2062.62     2042.55     23.43 o 
   3  -9   3      226.80      230.53      7.95 o 
   4  -9   3     2070.24     2098.92     68.61 o 
   5  -9   3      450.78      393.81     38.15 o 
   6  -9   3      743.03      760.72     38.03 o 
   7  -9   3     1099.67     1079.55     36.55 o 
   8  -9   3        2.37       -4.53     16.69 o 
   9  -9   3      662.92      625.74     46.81 o 
 -10  -8   3      467.55      466.26     27.48 o 
  -9  -8   3      544.05      491.90     26.24 o 
  -8  -8   3     1474.10     1426.32     58.34 o 
  -7  -8   3      291.33      200.26     29.08 o 
  -6  -8   3      427.89      447.75     19.16 o 
  -5  -8   3      436.91      403.93     14.75 o 
  -4  -8   3      184.10      201.83     12.74 o 
  -3  -8   3     1787.92     1666.22     31.20 o 
  -2  -8   3     3137.61     3207.09     60.63 o 
  -1  -8   3      556.39      589.51     21.71 o 
   0  -8   3    10204.51    10302.22     71.91 o 
   1  -8   3     1096.75     1001.14     19.17 o 
   2  -8   3     1766.76     1805.84     26.90 o 
   3  -8   3     2172.58     2015.53     38.38 o 
   4  -8   3       48.92       52.14     15.03 o 
   5  -8   3     6972.16     7529.31    139.00 o 
   6  -8   3     2544.05     2512.98     53.64 o 
   7  -8   3      596.57      562.64     22.92 o 
   8  -8   3     1364.39     1380.74     33.20 o 
   9  -8   3       63.94       60.92     15.43 o 
  10  -8   3      726.72      683.39     46.35 o 
 -11  -7   3      118.94       87.28     20.22 o 
 -10  -7   3      572.99      535.36     27.48 o 
  -9  -7   3      858.75      802.85     30.32 o 
  -8  -7   3      619.04      604.33     62.01 o 
  -7  -7   3      144.41      172.61     15.19 o 
  -6  -7   3     3857.92     4170.42     88.86 o 
  -5  -7   3      147.80      114.37      9.62 o 
  -4  -7   3     6311.08     6254.16     56.53 o 
  -3  -7   3      755.73      769.56     40.01 o 
  -2  -7   3      227.44      253.08     12.55 o 
  -1  -7   3     9055.56     8596.76     81.29 o 
   0  -7   3       20.57       60.57     14.89 o 
   1  -7   3     7855.99     7574.13     80.77 o 
   2  -7   3     3988.37     4091.31     56.67 o 
   3  -7   3       87.72      100.48      2.81 o 
   4  -7   3    14095.38    15020.82    155.34 o 
   5  -7   3     1134.17     1010.83     36.66 o 
   6  -7   3     6483.01     6939.66    126.37 o 
   7  -7   3     2518.05     2500.43     55.67 o 
   8  -7   3      108.71      102.83     16.81 o 
   9  -7   3      878.58      861.28     49.96 o 
  10  -7   3      141.36      133.20     28.17 o 
 -11  -6   3      607.53      615.74     31.32 o 
 -10  -6   3      351.23      339.80     25.47 o 
  -9  -6   3      389.75      372.91     47.76 o 
  -8  -6   3      497.76      454.19     20.83 o 
  -7  -6   3      968.44      955.73     25.84 o 
  -6  -6   3     1404.91     1395.36     20.30 o 
  -5  -6   3     6894.96     7058.59     48.78 o 
  -4  -6   3        1.68        8.07      8.48 o 
  -3  -6   3     5010.26     4958.89     58.07 o 
  -2  -6   3     4006.33     3613.59     39.12 o 
  -1  -6   3     4813.17     5204.01     41.52 o 
   0  -6   3    27980.66    27236.74    234.74 o 
   1  -6   3     6961.99     6949.05     98.41 o 
   2  -6   3    10455.51    10347.40    130.99 o 
   3  -6   3     6990.01     7090.42    114.04 o 
   4  -6   3      670.84      660.38     26.50 o 
   5  -6   3     9428.49     9772.40    112.95 o 
   6  -6   3     3095.57     3091.51     72.11 o 
   7  -6   3     2418.58     2264.97     51.57 o 
   8  -6   3     1974.52     1965.69     35.19 o 
   9  -6   3       22.18       30.63     11.47 o 
  10  -6   3      302.53      308.80     40.33 o 
  11  -6   3      270.79      255.50     36.43 o 
 -11  -5   3      164.09      156.84     22.91 o 
 -10  -5   3      203.00      233.23     20.78 o 
  -9  -5   3     1700.32     1692.35     48.90 o 
  -8  -5   3       36.22       27.18     12.58 o 
  -7  -5   3     4093.56     4161.92     63.38 o 
  -6  -5   3     9621.56     9850.48     72.28 o 
  -5  -5   3     1650.93     1537.85     24.46 o 
  -4  -5   3    16343.42    16168.96     79.90 o 
  -3  -5   3      862.26      902.87     17.09 o 
  -2  -5   3     7012.49     7286.18     80.54 o 
  -1  -5   3    27335.29    27463.48    160.00 o 
   0  -5   3      476.23      497.28     11.31 o 
   1  -5   3    37577.71    37567.90    327.15 o 
   2  -5   3     3971.05     3895.91     48.66 o 
   3  -5   3     7846.10     7820.84    119.49 o 
   4  -5   3     5231.05     5185.16    103.37 o 
   5  -5   3       33.29       50.42     10.61 o 
   6  -5   3     8576.92     8920.87    234.57 o 
   7  -5   3     5865.06     5944.79    140.95 o 
   8  -5   3      352.00      269.60     15.47 o 
   9  -5   3      494.72      523.40     32.18 o 
  10  -5   3      110.38      100.96     28.68 o 
  11  -5   3      179.57      143.93     42.45 o 
 -11  -4   3      542.10      545.33     29.97 o 
 -10  -4   3     1675.33     1810.32     52.40 o 
  -9  -4   3      529.22      544.37     23.99 o 
  -8  -4   3     4283.66     4275.54     72.49 o 
  -7  -4   3     3928.90     3948.85     65.87 o 
  -6  -4   3     2728.46     2676.93     31.05 o 
  -5  -4   3    13829.06    14109.90     79.85 o 
  -4  -4   3      313.45      291.05      8.63 o 
  -3  -4   3    15035.06    14816.44     77.25 o 
  -2  -4   3     7599.68     7721.98     78.44 o 
  -1  -4   3     7509.46     7368.94     56.44 o 
   0  -4   3    15317.77    14738.42     78.06 o 
   1  -4   3     2435.01     2590.84     47.96 o 
   2  -4   3    26807.34    27674.31    209.10 o 
   3  -4   3     6474.24     6590.77     99.07 o 
   5  -4   3     1965.20     1902.10     38.21 o 
   6  -4   3     1523.94     1459.43     20.95 o 
   7  -4   3     1160.67     1006.94     26.82 o 
   8  -4   3     1698.48     1611.36     48.76 o 
   9  -4   3        8.73       -6.42     17.38 o 
  10  -4   3      154.34      163.66     30.40 o 
  11  -4   3      165.42      180.18     33.96 o 
 -11  -3   3      356.34      357.73     33.44 o 
 -10  -3   3     1060.82     1087.68     33.39 o 
  -9  -3   3     2395.69     2617.17     45.40 o 
  -8  -3   3        2.09       12.19     12.28 o 
  -7  -3   3     4563.47     4676.81     55.73 o 
  -6  -3   3     2508.07     2452.85     16.08 o 
  -5  -3   3     3749.00     3654.07     43.34 o 
  -4  -3   3    18623.03    18634.00     89.21 o 
  -3  -3   3       28.58       36.33      5.24 o 
  -2  -3   3    18006.74    17887.29    146.54 o 
  -1  -3   3      861.57      861.85     28.51 o 
   0  -3   3       21.97       21.34      5.14 o 
   1  -3   3    19071.23    18861.16    221.66 o 
   2  -3   3     4969.88     4979.70     48.29 o 
   3  -3   3    10560.44    10688.57    148.40 o 
   4  -3   3     1463.34     1581.49     30.80 o 
   5  -3   3       85.50       97.72      3.19 o 
   6  -3   3     2399.31     2293.37     25.81 o 
   7  -3   3     3266.99     3276.76     35.85 o 
   8  -3   3      729.55      645.96     19.26 o 
   9  -3   3      829.15      810.91     39.07 o 
  10  -3   3      141.78      168.19     33.62 o 
  11  -3   3       31.30       18.13     18.93 o 
 -11  -2   3     1164.90     1209.40     49.91 o 
 -10  -2   3      965.04     1006.62     33.90 o 
  -9  -2   3     1189.87     1155.49     51.54 o 
  -8  -2   3     4269.01     4648.53     76.74 o 
  -7  -2   3       18.98       10.92     13.02 o 
  -6  -2   3     7052.41     7145.75     64.36 o 
  -5  -2   3     6735.88     6945.91     40.70 o 
  -4  -2   3      148.28      146.11     29.54 o 
  -3  -2   3    29578.74    30380.26    264.74 o 
  -2  -2   3     5343.20     5302.54     44.15 o 
  -1  -2   3    13382.30    13187.73     99.18 o 
   0  -2   3      490.18      628.90     20.82 o 
   1  -2   3    15307.17    16042.19    159.50 o 
   4  -2   3     1264.82     1218.82     11.16 o 
   5  -2   3      352.29      322.33     18.73 o 
   6  -2   3     1429.81     1302.43     17.72 o 
   7  -2   3     1167.86     1050.86     14.56 o 
   8  -2   3     3857.42     3932.66     57.56 o 
   9  -2   3      324.41      267.44     37.98 o 
  10  -2   3       29.10       47.15     21.45 o 
  11  -2   3      718.17      629.35     41.59 o 
  12  -2   3       48.02       39.41     30.92 o 
 -11  -1   3       56.99       51.35     16.02 o 
 -10  -1   3     1143.52     1208.77     33.85 o 
  -9  -1   3     2181.02     2384.98     43.32 o 
  -8  -1   3      279.80      246.27     22.72 o 
  -7  -1   3     5535.99     5781.32     73.71 o 
  -6  -1   3      191.94      170.75     14.54 o 
  -5  -1   3     1140.19     1043.71     23.02 o 
  -4  -1   3    10355.23    10335.29     68.81 o 
  -2  -1   3    26088.31    26006.67    276.07 o 
  -1  -1   3      736.09      862.78     13.20 o 
   0  -1   3      408.93      437.87     12.16 o 
   1  -1   3     8493.86     8449.50     78.82 o 
   3  -1   3     1845.94     1732.11     24.55 o 
   4  -1   3     8154.78     8533.24     93.39 o 
   5  -1   3     3155.91     3132.15     25.82 o 
   6  -1   3       75.93       85.70      4.73 o 
   7  -1   3     3378.91     3311.84     35.61 o 
   8  -1   3        0.90        2.63      9.35 o 
   9  -1   3     1984.89     1955.70     52.37 o 
  10  -1   3     2141.01     2057.05     69.87 o 
  11  -1   3       58.05       83.41     18.36 o 
  12  -1   3      683.39      606.17     41.42 o 
 -11   0   3      855.50      826.03     34.67 o 
 -10   0   3      351.79      355.29     26.00 o 
  -9   0   3      735.71      692.16     25.64 o 
  -8   0   3     4512.32     4807.08     78.21 o 
  -7   0   3       42.64       35.18      7.23 o 
  -6   0   3     3336.26     3265.34     48.77 o 
  -5   0   3     1542.29     1583.52     27.44 o 
  -4   0   3      908.67     1060.48     20.20 o 
  -3   0   3    11426.86    11429.78     98.19 o 
  -2   0   3     3928.94     3773.93     33.83 o 
  -1   0   3      389.17      388.60      8.70 o 
   0   0   3     1803.57     1632.15     25.99 o 
   1   0   3     9875.42    10126.85     94.65 o 
   2   0   3      720.68      754.41     15.03 o 
   3   0   3     9082.17     8774.65     84.50 o 
   4   0   3      957.60      920.22     11.16 o 
   5   0   3     3756.98     3740.47     52.76 o 
   6   0   3     7519.66     7478.28     41.76 o 
   7   0   3       15.38        9.06     16.12 o 
   8   0   3     4344.86     4369.12     92.67 o 
   9   0   3     1295.45     1251.55     26.08 o 
  10   0   3      436.76      381.36     28.22 o 
  11   0   3     1433.83     1415.59     51.17 o 
  12   0   3       25.46       58.05     28.28 o 
 -11   1   3       22.18       26.79     10.78 o 
 -10   1   3      417.18      426.20     26.91 o 
  -9   1   3     1140.68     1143.02     36.28 o 
  -8   1   3       82.07       76.61     10.78 o 
  -7   1   3     4145.05     4407.67     64.40 o 
  -6   1   3       96.05      114.59      6.63 o 
  -5   1   3      241.94      225.03      9.52 o 
  -4   1   3     1356.71     1225.74     15.58 o 
  -3   1   3      262.20      246.53      9.77 o 
  -2   1   3    15059.54    15324.80    124.51 o 
  -1   1   3    10470.45    10182.36     56.86 o 
   0   1   3      852.52      848.42      9.59 o 
   1   1   3     5655.00     5251.25     67.06 o 
   2   1   3     2590.64     2396.48     34.02 o 
   3   1   3     6893.29     7171.30     73.54 o 
   4   1   3    17794.08    17521.94    202.30 o 
   5   1   3    12854.32    12591.14    180.90 o 
   6   1   3     1554.94     1468.45     18.92 o 
   7   1   3     7510.75     7446.17     45.03 o 
   8   1   3      226.72      225.21     18.56 o 
   9   1   3     1995.43     2034.90     46.01 o 
  10   1   3     1761.48     1854.95     34.52 o 
  11   1   3      381.25      280.80     37.12 o 
  12   1   3     1784.79     1754.56     68.67 o 
 -11   2   3      260.67      223.32     41.53 o 
 -10   2   3      216.08      153.45     33.96 o 
  -9   2   3       99.27       92.14     14.86 o 
  -8   2   3     2892.31     3016.60     77.24 o 
  -7   2   3      429.82      387.07     11.60 o 
  -6   2   3     1106.40     1085.91     16.80 o 
  -5   2   3     1257.58     1215.71     19.24 o 
  -4   2   3      106.87      134.93      6.93 o 
  -3   2   3     8873.86     8961.06     73.77 o 
  -2   2   3     8321.15     8627.91     59.61 o 
  -1   2   3      520.13      485.31      7.93 o 
   0   2   3    17888.09    17844.52     85.33 o 
   1   2   3    14924.15    14724.59    106.35 o 
   2   2   3     2016.38     1981.36     21.38 o 
   3   2   3     7842.23     7872.67     55.57 o 
   5   2   3    21197.36    20605.23    248.07 o 
   6   2   3    23135.38    23534.46     66.49 o 
   7   2   3      625.42      552.05      9.09 o 
   8   2   3     6635.04     6804.04     76.66 o 
   9   2   3      275.30      270.68     15.90 o 
  10   2   3     3522.78     3743.12     87.22 o 
  11   2   3     2870.42     2993.08     45.00 o 
  12   2   3        2.89       31.61     20.71 o 
 -10   3   3       87.20      106.24     23.92 o 
  -9   3   3      630.40      620.59     24.40 o 
  -8   3   3        1.16      -11.22     12.76 o 
  -7   3   3     2534.78     2602.63     42.90 o 
  -6   3   3     1559.25     1550.45     20.29 o 
  -5   3   3     1036.51      983.73     17.16 o 
  -4   3   3     5829.88     5996.47     54.74 o 
  -3   3   3     2803.02     2767.30     46.01 o 
  -2   3   3     5260.05     5004.71     36.18 o 
  -1   3   3    20681.96    20962.46     85.51 o 
   0   3   3    19253.86    19373.16     87.59 o 
   1   3   3    14469.46    14418.18     49.34 o 
   2   3   3     4106.65     3907.22     55.61 o 
   3   3   3     5062.00     4945.84     35.89 o 
   4   3   3    29090.47    29870.59    137.00 o 
   5   3   3    12465.24    12427.59     86.51 o 
   6   3   3     6308.99     6056.93    107.93 o 
   7   3   3    10216.16    10171.59     55.78 o 
   8   3   3      326.14      322.35     22.54 o 
   9   3   3     1681.62     1715.52     51.26 o 
  10   3   3      481.32      518.16     22.21 o 
  11   3   3      317.13      293.59     30.52 o 
  12   3   3     1192.44     1234.09     46.92 o 
 -10   4   3      278.19      261.12     33.50 o 
  -9   4   3      172.49      122.93     27.82 o 
  -8   4   3     1090.91     1165.70     30.09 o 
  -7   4   3      788.27      715.78     17.02 o 
  -6   4   3       55.11       63.85      7.22 o 
  -5   4   3    11437.33    11984.68     72.14 o 
  -4   4   3     2029.64     1926.50     31.65 o 
  -3   4   3     8079.41     8360.33     46.44 o 
  -2   4   3     7912.26     7735.86     64.79 o 
  -1   4   3      454.94      426.31     13.42 o 
   0   4   3    57489.25    57364.77    138.02 o 
   1   4   3    20550.23    20857.54     99.23 o 
   2   4   3    10392.97    10133.94     74.84 o 
   3   4   3    21678.68    22157.36    153.85 o 
   4   4   3       23.25       84.04      8.95 o 
   5   4   3    14609.50    14363.27     55.58 o 
   6   4   3     5848.75     5399.71     86.71 o 
   7   4   3     1206.47     1126.87     33.13 o 
   8   4   3     7080.58     7348.77     81.97 o 
   9   4   3       34.49       26.48      6.59 o 
  10   4   3     1979.45     1961.78     37.05 o 
  11   4   3      435.85      496.22     22.73 o 
  12   4   3        0.14        0.71     10.35 o 
 -10   5   3       86.78       86.10     22.31 o 
  -9   5   3      654.14      662.79     46.01 o 
  -8   5   3      378.21      312.35     29.20 o 
  -7   5   3     1730.53     1731.34     27.81 o 
  -6   5   3     8039.80     8449.29     83.02 o 
  -5   5   3       38.50       51.22      7.18 o 
  -4   5   3    12695.49    13057.82     77.61 o 
  -3   5   3     3704.10     3569.87     38.86 o 
  -2   5   3     5688.48     5737.26     52.64 o 
  -1   5   3    15208.61    15123.77    131.61 o 
   0   5   3     1848.99     1920.94     31.31 o 
   1   5   3    27321.43    26807.37    182.74 o 
   2   5   3    23340.06    22820.78    173.67 o 
   3   5   3    14140.43    14683.04    209.15 o 
   4   5   3    14251.64    14599.98     73.42 o 
   5   5   3     1137.67     1182.40     14.69 o 
   6   5   3     7104.28     7212.50     44.93 o 
   7   5   3     6588.44     6676.98    110.31 o 
   8   5   3       65.80       68.32     22.43 o 
   9   5   3     1968.18     2060.55     68.87 o 
  10   5   3       54.89       64.33     12.10 o 
  11   5   3      133.28      120.96     13.28 o 
  12   5   3      485.49      548.18     27.99 o 
 -10   6   3      775.12      706.74     47.73 o 
  -9   6   3        4.65       -3.10     19.56 o 
  -8   6   3     3156.63     3387.63    101.88 o 
  -7   6   3      377.41      346.28     13.67 o 
  -6   6   3      788.00      777.56     18.09 o 
  -5   6   3     7052.30     7400.93     66.82 o 
  -4   6   3     1581.48     1494.74     20.21 o 
  -3   6   3     9033.06     9369.37     71.44 o 
  -2   6   3     5193.40     5489.98     69.24 o 
  -1   6   3     1201.68     1027.06     14.96 o 
   0   6   3    20057.88    19046.73    119.19 o 
   1   6   3      686.33      671.60     22.25 o 
   2   6   3    10276.35    10008.46    275.49 o 
   3   6   3    10921.72    10383.77    123.32 o 
   4   6   3      164.75       89.95     10.53 o 
   5   6   3     7066.76     7185.25     41.19 o 
   6   6   3      764.54      807.03     13.26 o 
   7   6   3      160.38      150.67     10.85 o 
   8   6   3     3753.89     3812.84     45.63 o 
   9   6   3      118.25       96.43     12.00 o 
  10   6   3      652.00      589.83     32.76 o 
  11   6   3      189.06      154.93     17.23 o 
  12   6   3        9.74      -11.93     20.65 o 
  -9   7   3     1709.60     1875.32     83.06 o 
  -8   7   3       89.62      100.56     25.24 o 
  -7   7   3     3068.22     3317.93     58.94 o 
  -6   7   3     1453.58     1418.16     22.87 o 
  -5   7   3      757.74      712.03     16.64 o 
  -4   7   3     8863.21     9393.45    100.46 o 
  -3   7   3     3621.09     3610.85     36.51 o 
  -2   7   3     6146.04     6147.56     69.38 o 
  -1   7   3     1609.22     1569.97     25.05 o 
   0   7   3    13750.15    14236.85    107.47 o 
   1   7   3     9875.86     9676.88     87.88 o 
   2   7   3    12414.84    12140.56     78.22 o 
   3   7   3      100.32      122.41      6.38 o 
   4   7   3     6832.18     6778.48     50.11 o 
   5   7   3      573.08      500.45     14.22 o 
   6   7   3     1437.41     1283.97     20.00 o 
   7   7   3     3055.26     3162.58     38.71 o 
   8   7   3      379.16      357.20     14.86 o 
   9   7   3     2415.57     2421.09     39.48 o 
  10   7   3      393.82      354.23     34.19 o 
  11   7   3        3.36       28.45     23.98 o 
  12   7   3      283.46      259.86     47.84 o 
  -9   8   3       40.54       44.69     26.10 o 
  -8   8   3     1255.69     1399.53     67.23 o 
  -7   8   3       82.88       90.59     14.42 o 
  -6   8   3     2861.67     2979.66     59.14 o 
  -5   8   3     1843.58     1799.86     24.72 o 
  -4   8   3       26.37       21.47      4.88 o 
  -3   8   3     4525.18     4456.99     48.69 o 
  -2   8   3     3624.16     3697.70     37.22 o 
  -1   8   3     3652.36     3364.69     34.07 o 
   0   8   3     1752.50     1879.52     62.31 o 
   1   8   3      474.67      538.17     11.96 o 
   2   8   3     1860.70     1745.68     28.50 o 
   3   8   3    15419.08    15686.48    101.26 o 
   4   8   3        9.83       39.18      9.64 o 
   5   8   3     1562.32     1526.94     23.67 o 
   6   8   3      688.63      692.14     44.29 o 
   7   8   3       20.43       34.33      8.28 o 
   8   8   3     4401.81     4534.24    105.67 o 
   9   8   3      875.57      811.08     42.56 o 
  10   8   3       23.79       21.28      9.29 o 
  11   8   3      356.70      345.97     35.57 o 
  12   8   3      421.83      391.46     41.13 o 
  -8   9   3       60.21       50.94     13.65 o 
  -7   9   3     1918.17     2011.04     41.16 o 
  -6   9   3     1434.46     1317.76     33.99 o 
  -5   9   3      622.16      616.58     16.61 o 
  -4   9   3     1737.37     1713.99     66.74 o 
  -3   9   3     1430.53     1341.11     22.93 o 
  -2   9   3      491.09      424.92     13.01 o 
  -1   9   3     2911.43     2878.33     48.57 o 
   0   9   3     1011.98      882.03     16.76 o 
   1   9   3     1508.35     1491.16     28.30 o 
   2   9   3     5085.85     5013.52     57.60 o 
   3   9   3      383.78      398.05     16.00 o 
   4   9   3     3365.16     3538.66     51.07 o 
   5   9   3      314.22      269.91     19.88 o 
   6   9   3       30.33       43.83      8.15 o 
   7   9   3     2913.71     2880.36     56.98 o 
   8   9   3      861.75      885.08     41.59 o 
   9   9   3      753.50      908.37     49.91 o 
  10   9   3     1252.15     1318.19     51.97 o 
  11   9   3       13.63       22.72     20.48 o 
  -8  10   3      589.44      617.71     44.17 o 
  -7  10   3      215.36      185.22     17.84 o 
  -6  10   3      620.96      663.82     28.16 o 
  -5  10   3      294.47      290.51     28.51 o 
  -4  10   3        3.12        5.94      8.57 o 
  -3  10   3     1273.77     1266.85     22.12 o 
  -2  10   3     3807.07     3939.03     67.88 o 
  -1  10   3      229.72      213.02     10.05 o 
   0  10   3     1042.32     1010.82     19.21 o 
   1  10   3      165.74      183.08     17.93 o 
   2  10   3      113.02       88.63     10.45 o 
   3  10   3     3395.93     3354.45     67.72 o 
   4  10   3      432.91      443.33     18.99 o 
   5  10   3      856.06      875.97     23.00 o 
   6  10   3     2895.35     2801.29     57.23 o 
   7  10   3      304.19      264.81     14.73 o 
   8  10   3     3034.11     3130.40     78.02 o 
   9  10   3     1449.44     1577.30     70.50 o 
  10  10   3      243.93      270.88     32.70 o 
  11  10   3     1143.66     1212.92     60.58 o 
  -7  11   3      344.54      375.21     23.39 o 
  -6  11   3      269.00      279.29     23.69 o 
  -5  11   3      178.60      172.14     20.47 o 
  -4  11   3      568.74      597.08     25.55 o 
  -3  11   3      723.12      698.46     18.36 o 
  -2  11   3      310.68      275.22     12.38 o 
  -1  11   3     3052.42     3107.69     47.19 o 
   0  11   3      794.40      782.14     20.45 o 
   1  11   3      390.94      378.81     12.97 o 
   2  11   3     2451.13     2476.68     48.25 o 
   3  11   3      590.90      469.20     18.94 o 
   4  11   3     7379.08     7961.39    101.27 o 
   5  11   3     3291.34     3339.19     66.91 o 
   6  11   3      153.47      143.99     16.71 o 
   7  11   3     4731.91     4842.92    100.27 o 
   8  11   3      221.35      217.81     28.74 o 
   9  11   3     2094.95     2076.09     64.54 o 
  10  11   3     1349.46     1482.08     64.88 o 
  11  11   3       46.30       54.15     24.15 o 
  -6  12   3       44.59       34.96     10.50 o 
  -5  12   3      251.55      260.05     19.49 o 
  -4  12   3       49.57       56.42     14.90 o 
  -3  12   3      772.25      771.09     28.79 o 
  -2  12   3     3632.01     3785.76     55.27 o 
  -1  12   3      138.28      124.30      9.76 o 
   0  12   3      746.16      728.49     17.04 o 
   1  12   3     1037.84     1000.92     18.97 o 
   2  12   3     1000.15      949.02     27.27 o 
   3  12   3     8659.40     9351.22     91.79 o 
   4  12   3     1008.30      989.94     27.95 o 
   5  12   3     1796.80     1791.85     33.38 o 
   6  12   3     4065.57     4292.46     59.29 o 
   7  12   3        1.47       11.17     11.16 o 
   8  12   3     2479.85     2553.37     90.52 o 
   9  12   3      648.46      603.42     54.15 o 
  10  12   3      497.86      478.65     41.53 o 
  -6  13   3      399.34      392.34     30.89 o 
  -5  13   3       54.19       39.88     12.67 o 
  -4  13   3      315.16      352.08     21.38 o 
  -3  13   3      997.69      925.39     31.40 o 
  -2  13   3      208.73      193.35     12.19 o 
  -1  13   3     3434.03     3570.54     42.15 o 
   0  13   3     1571.86     1576.10     31.29 o 
   1  13   3      653.95      680.99     23.18 o 
   2  13   3     4521.41     4731.53    126.52 o 
   3  13   3        1.50        5.48     11.16 o 
   4  13   3     4541.89     4599.94    121.64 o 
   5  13   3     1367.58     1439.19     34.43 o 
   6  13   3     1230.71     1217.59     37.50 o 
   7  13   3     2483.87     2558.30     85.59 o 
   8  13   3       40.85       47.44     23.23 o 
   9  13   3     1102.27     1029.01     59.60 o 
  -5  14   3      597.60      567.22     51.57 o 
  -4  14   3      323.73      327.94     22.79 o 
  -3  14   3      442.31      471.18     29.51 o 
  -2  14   3     1618.44     1618.00     43.11 o 
  -1  14   3        3.68        7.00      4.77 o 
   0  14   3     1823.91     1884.29     42.36 o 
   1  14   3      685.40      721.05     27.18 o 
   2  14   3     1401.84     1346.33     34.46 o 
   3  14   3     3337.37     3509.62     50.68 o 
   4  14   3      131.99      147.61     19.73 o 
   5  14   3     2660.50     2592.87     63.70 o 
   6  14   3     1541.30     1564.59     44.51 o 
   7  14   3      211.85      228.54     32.93 o 
   8  14   3     1209.67     1161.41     55.87 o 
   9  14   3      383.43      313.04     44.92 o 
  -4  15   3      432.17      428.65     28.52 o 
  -3  15   3      231.82      194.12     33.96 o 
  -2  15   3      447.41      434.31     49.85 o 
  -1  15   3     2155.51     2376.46     83.47 o 
   0  15   3      169.10      167.26     16.14 o 
   1  15   3     1481.31     1527.42     37.21 o 
   2  15   3     1473.68     1451.49     41.90 o 
   3  15   3       76.50       77.67     13.77 o 
   4  15   3     2298.82     2229.11     55.70 o 
   5  15   3      320.43      307.18     23.29 o 
   6  15   3      968.93      925.38     32.58 o 
   7  15   3      898.14      941.30     51.57 o 
   8  15   3       57.59       59.72     32.01 o 
  -2  16   3      703.28      698.76     51.63 o 
  -1  16   3      199.76      166.82     32.64 o 
   0  16   3     1457.48     1496.66     43.10 o 
   1  16   3      244.51      249.24     22.29 o 
   2  16   3      332.03      335.26     25.81 o 
   3  16   3      711.42      729.51     35.54 o 
   4  16   3        5.19       13.57      9.01 o 
   5  16   3     1292.00     1303.55     36.26 o 
   6  16   3      772.72      804.24     31.80 o 
   7  16   3       14.66       26.79     24.84 o 
   0  17   3       34.67       17.21     24.55 o 
   1  17   3     1054.70      979.10     55.13 o 
   2  17   3      278.07      300.56     22.98 o 
   3  17   3        2.43       24.89     13.19 o 
   4  17   3      696.17      666.38     32.33 o 
   5  17   3      254.77      231.18     29.51 o 
  -2 -17   4      161.62      143.87     22.66 o 
  -1 -17   4      172.29      150.58     33.73 o 
   0 -17   4      462.12      476.87     58.57 o 
  -5 -16   4      197.99      174.89     21.40 o 
  -4 -16   4      780.90      767.73     31.06 o 
  -3 -16   4      177.65      172.60     17.03 o 
  -2 -16   4      603.23      601.10     31.45 o 
  -1 -16   4      305.99      375.57     36.54 o 
   0 -16   4      112.83       89.95     33.67 o 
   1 -16   4      551.98      607.32     50.71 o 
   2 -16   4      431.04      503.84     55.87 o 
   3 -16   4       49.00       53.64     20.65 o 
  -6 -15   4      468.83      462.19     40.61 o 
  -5 -15   4      421.06      378.34     33.30 o 
  -4 -15   4        3.71       18.57     10.18 o 
  -3 -15   4      824.82      791.22     33.07 o 
  -2 -15   4      310.62      277.02     34.36 o 
  -1 -15   4      213.24      214.14     28.68 o 
   0 -15   4      486.14      501.66     41.70 o 
   1 -15   4      559.61      532.40     48.65 o 
   2 -15   4       18.36       -4.76     24.67 o 
   3 -15   4      526.15      596.02     48.07 o 
   4 -15   4       14.11       40.44     26.90 o 
  -7 -14   4      726.48      694.69     55.53 o 
  -6 -14   4      189.50      170.03     34.59 o 
  -5 -14   4      141.20      136.06     17.78 o 
  -4 -14   4      267.88      249.98     25.10 o 
  -3 -14   4      347.43      275.32     20.81 o 
  -2 -14   4      369.08      328.51     21.84 o 
  -1 -14   4      614.79      611.58     29.11 o 
   0 -14   4      179.58      167.91     27.76 o 
   1 -14   4       36.68       51.92     22.77 o 
   2 -14   4      594.14      590.40     53.81 o 
   3 -14   4        4.88        5.91     11.87 o 
   4 -14   4      495.75      547.95     47.44 o 
   5 -14   4      394.13      313.27     38.66 o 
  -8 -13   4      483.90      484.22     45.83 o 
  -7 -13   4      114.25      127.75     31.67 o 
  -6 -13   4      231.91      167.22     31.44 o 
  -5 -13   4      217.06      229.36     16.88 o 
  -4 -13   4      125.32      130.83     16.65 o 
  -3 -13   4      908.28      933.54     31.41 o 
  -2 -13   4     1223.41     1186.51     31.74 o 
  -1 -13   4        4.83       19.04     20.82 o 
   0 -13   4      328.54      363.17     23.23 o 
   1 -13   4      615.26      645.58     36.71 o 
   2 -13   4      350.16      326.58     37.06 o 
   3 -13   4     1826.13     1897.57     70.67 o 
   4 -13   4      121.28      153.57     27.54 o 
   5 -13   4      410.13      390.77     37.12 o 
   6 -13   4      712.36      710.46     44.46 o 
  -8 -12   4      121.77      132.34     29.20 o 
  -7 -12   4      685.31      637.61     45.95 o 
  -6 -12   4      497.15      473.09     40.38 o 
  -5 -12   4       13.82        9.56     10.95 o 
  -4 -12   4     1221.76     1268.10     31.08 o 
  -3 -12   4     2470.44     2534.55     55.04 o 
  -2 -12   4      494.53      512.29     22.30 o 
  -1 -12   4     3438.86     3597.74     84.84 o 
   0 -12   4     1211.95     1170.43     33.87 o 
   1 -12   4     1139.81     1114.10     24.91 o 
   2 -12   4     4090.25     4473.77    113.87 o 
   3 -12   4       76.26       94.59     20.36 o 
   4 -12   4     1989.39     1986.78     61.38 o 
   5 -12   4      935.23      908.95     46.87 o 
   6 -12   4       55.62       70.50     28.85 o 
   7 -12   4     1177.73     1159.25     42.99 o 
  -9 -11   4      107.30      101.02     21.91 o 
  -8 -11   4      801.64      919.56     48.76 o 
  -7 -11   4      710.24      669.62     44.57 o 
  -6 -11   4      385.19      338.85     31.26 o 
  -5 -11   4     2464.62     2459.54     42.67 o 
  -4 -11   4     2686.46     2724.76     52.93 o 
  -3 -11   4     2502.83     2603.33     78.36 o 
  -2 -11   4     5185.92     5368.27     61.78 o 
  -1 -11   4        8.27       15.81     11.07 o 
   0 -11   4     2247.09     2275.72     45.99 o 
   1 -11   4     2613.85     2647.39     67.17 o 
   2 -11   4     1800.01     1748.08     72.17 o 
   3 -11   4     5768.21     6348.69    142.04 o 
   4 -11   4       44.06       34.65     20.94 o 
   5 -11   4     1134.04     1100.37     52.95 o 
   6 -11   4     1011.65     1018.34     47.67 o 
   7 -11   4       38.09       38.81     15.94 o 
   8 -11   4      976.91      942.64     35.66 o 
  -9 -10   4     1169.70     1236.33     65.11 o 
  -8 -10   4      796.74      756.93     54.44 o 
  -7 -10   4     1032.45     1006.01     52.20 o 
  -6 -10   4     1209.28     1144.37     44.40 o 
  -5 -10   4       81.79       75.21     13.25 o 
  -4 -10   4     3509.52     3490.92     67.03 o 
  -3 -10   4     4536.32     4612.10     99.36 o 
  -2 -10   4     2337.90     2321.61     43.70 o 
  -1 -10   4     8374.35     8989.73     87.79 o 
   0 -10   4     1652.77     1593.98     29.11 o 
   1 -10   4     2185.96     2226.36     39.37 o 
   2 -10   4     4251.04     4274.66     63.00 o 
   3 -10   4      806.05      766.05     37.00 o 
   4 -10   4     3878.24     4071.30    100.73 o 
   5 -10   4      210.97      194.29     30.06 o 
   6 -10   4      159.68      164.35     28.17 o 
   7 -10   4      706.05      723.80     28.82 o 
   8 -10   4        4.14       10.16      9.75 o 
   9 -10   4      706.91      628.60     46.01 o 
 -10  -9   4      726.57      658.89     58.80 o 
  -9  -9   4      274.38      299.96     36.08 o 
  -8  -9   4     2809.91     3095.41     99.64 o 
  -7  -9   4      880.36      838.10     53.01 o 
  -6  -9   4     1228.41     1178.56     26.03 o 
  -5  -9   4     6013.86     6133.36     66.17 o 
  -4  -9   4     3413.92     3399.62     56.17 o 
  -3  -9   4     7159.18     7361.55     77.02 o 
  -2  -9   4     7218.74     7227.06     68.72 o 
  -1  -9   4      610.25      575.85     17.95 o 
   0  -9   4     5972.33     6145.69     56.73 o 
   1  -9   4     2340.47     2393.47     28.37 o 
   2  -9   4     1522.17     1549.01     51.63 o 
   3  -9   4     4828.15     5124.52     97.81 o 
   4  -9   4      202.53      194.70     21.17 o 
   5  -9   4     3877.86     3870.41     95.97 o 
   6  -9   4      701.93      720.90     38.55 o 
   7  -9   4        1.96       -8.48     12.03 o 
   8  -9   4      640.73      646.14     29.21 o 
   9  -9   4       58.74       35.28     21.05 o 
 -10  -8   4      226.95      204.41     21.31 o 
  -9  -8   4     2494.38     2712.90     72.91 o 
  -8  -8   4      120.16      151.27     36.66 o 
  -7  -8   4     1616.50     1803.44     60.98 o 
  -6  -8   4     2007.18     1945.69     33.53 o 
  -5  -8   4       33.38       33.91      8.41 o 
  -4  -8   4     6652.91     6627.04     68.88 o 
  -3  -8   4     2599.56     2505.85     40.65 o 
  -2  -8   4     4075.99     3928.61     48.45 o 
  -1  -8   4     8709.60     8451.79     70.02 o 
   0  -8   4       45.89       49.96      7.69 o 
   1  -8   4     2398.99     2241.17     50.05 o 
   2  -8   4     3821.05     3996.01     44.09 o 
   3  -8   4      283.27      252.09     29.14 o 
   4  -8   4     8550.28     9159.85    133.60 o 
   5  -8   4      372.42      321.53     29.03 o 
   6  -8   4      779.22      765.08     34.02 o 
   7  -8   4      326.92      314.70     19.12 o 
   8  -8   4      121.33      104.76     18.09 o 
   9  -8   4      354.24      288.20     33.50 o 
  10  -8   4      235.35      294.00     36.77 o 
 -10  -7   4      512.67      509.99     36.46 o 
  -9  -7   4       38.57       55.13     22.54 o 
  -8  -7   4     3523.26     3589.30     58.51 o 
  -7  -7   4     2574.76     2774.58     46.68 o 
  -6  -7   4     3181.29     3091.79     59.21 o 
  -5  -7   4     7825.56     7984.60     85.93 o 
  -4  -7   4      187.84      158.36     11.19 o 
  -3  -7   4     7096.56     7101.24     62.45 o 
  -2  -7   4     4871.88     4711.88     68.50 o 
  -1  -7   4     3140.58     3054.99     36.23 o 
   0  -7   4    12425.55    12162.77     69.02 o 
   1  -7   4     2057.07     2110.55     28.12 o 
   2  -7   4       58.47       79.43      6.27 o 
   3  -7   4     1399.54     1393.74     14.30 o 
   4  -7   4       22.33       33.16     13.48 o 
   5  -7   4     3560.57     3590.53     86.22 o 
   6  -7   4      617.69      616.90     29.26 o 
   7  -7   4       40.99       33.59      9.72 o 
   8  -7   4      252.35      224.02     21.77 o 
   9  -7   4      428.54      443.55     34.13 o 
 -10  -6   4       65.18       42.81     14.47 o 
  -9  -6   4     3736.22     4012.01     70.70 o 
  -8  -6   4       31.96       29.77     11.05 o 
  -7  -6   4     6922.86     7326.00    109.72 o 
  -6  -6   4     4578.65     4816.04     68.41 o 
  -5  -6   4      587.12      557.62     16.21 o 
  -4  -6   4     5322.62     5456.34     58.90 o 
  -3  -6   4      427.96      460.18     14.91 o 
  -2  -6   4     1601.12     1497.82     23.84 o 
  -1  -6   4    19898.18    20548.62    139.86 o 
   0  -6   4       25.48       19.90      8.23 o 
   1  -6   4     5035.44     5071.08     57.26 o 
   2  -6   4      171.71      209.63      9.84 o 
   3  -6   4      909.69      840.68     28.97 o 
   4  -6   4     1482.29     1391.44     41.42 o 
   5  -6   4      927.44      948.24     34.53 o 
   6  -6   4      222.04      198.65     17.04 o 
   7  -6   4     1365.41     1389.94     53.06 o 
   8  -6   4     2068.04     2056.13     58.05 o 
   9  -6   4       74.56       81.52     24.72 o 
  10  -6   4      867.10      848.08     54.67 o 
  11  -6   4        3.37       15.60     15.14 o 
 -11  -5   4      600.77      583.51     34.55 o 
 -10  -5   4     1157.10     1192.29     62.70 o 
  -9  -5   4      627.35      565.03     31.44 o 
  -8  -5   4     1868.42     1814.97     38.63 o 
  -7  -5   4     1151.82     1057.53     27.57 o 
  -6  -5   4     1842.96     1707.35     23.91 o 
  -5  -5   4     5179.02     5200.41     53.74 o 
  -4  -5   4      173.57      129.13      9.12 o 
  -3  -5   4      623.16      635.49     15.01 o 
  -2  -5   4     4541.86     4899.08     56.50 o 
  -1  -5   4     1922.49     2080.31     26.49 o 
   0  -5   4     9330.39     9063.12     91.67 o 
   1  -5   4     2838.13     2699.94     29.63 o 
   2  -5   4     5820.55     6078.42     62.92 o 
   3  -5   4     1682.72     1747.33     37.57 o 
   4  -5   4     2863.29     2736.31     51.40 o 
   5  -5   4     2171.35     2116.36     47.90 o 
   6  -5   4     2775.30     2745.71     60.35 o 
   7  -5   4      364.21      322.50     16.10 o 
   8  -5   4     1794.90     1715.77     36.95 o 
   9  -5   4     1835.89     1882.60     67.00 o 
  10  -5   4      140.91       87.14     23.75 o 
  11  -5   4      595.17      606.06     49.33 o 
 -11  -4   4      159.06      182.46     25.56 o 
 -10  -4   4      652.93      606.18     33.10 o 
  -9  -4   4      512.78      471.19     25.44 o 
  -8  -4   4        8.01       17.85      9.51 o 
  -7  -4   4      804.78      748.32     25.64 o 
  -6  -4   4     2717.27     2693.66     32.40 o 
  -5  -4   4      536.51      505.16     11.45 o 
  -4  -4   4     5286.91     5539.15     62.75 o 
  -3  -4   4     1665.82     1802.09     25.09 o 
  -2  -4   4      504.22      476.77     11.64 o 
  -1  -4   4     4453.86     4531.28     43.46 o 
   0  -4   4     1285.57     1237.18     21.71 o 
   1  -4   4     1599.38     1558.03     19.54 o 
   2  -4   4     1935.87     1857.09     45.98 o 
   3  -4   4      879.74      762.32     21.40 o 
   5  -4   4     2828.97     2812.89     50.54 o 
   6  -4   4      154.78      150.75     13.71 o 
   7  -4   4     5522.20     5557.65     67.55 o 
   8  -4   4     1219.12     1165.13     26.77 o 
   9  -4   4      897.59      832.14     39.98 o 
  10  -4   4     1002.04      966.20     57.82 o 
  11  -4   4       42.86       12.39     23.18 o 
 -11  -3   4      401.36      393.59     28.05 o 
 -10  -3   4      539.41      615.11     31.18 o 
  -9  -3   4       61.36       45.01     18.66 o 
  -8  -3   4      318.67      294.45     28.80 o 
  -7  -3   4      965.55      967.27     27.05 o 
  -6  -3   4      587.79      545.10     11.18 o 
  -5  -3   4     6926.06     7131.82     48.05 o 
  -4  -3   4      814.77      772.96     13.78 o 
  -3  -3   4      952.33     1037.09     13.98 o 
  -2  -3   4     7210.85     7289.67     74.89 o 
  -1  -3   4     6777.22     6809.81     53.13 o 
   0  -3   4    14418.71    15120.69     80.01 o 
   2  -3   4      119.87      109.25      6.21 o 
   4  -3   4     6389.20     6525.83     85.13 o 
   5  -3   4     2663.68     2566.89     25.08 o 
   6  -3   4     4924.46     4824.85     71.71 o 
   7  -3   4        3.82        4.15      8.47 o 
   8  -3   4     5693.14     5763.77     75.38 o 
   9  -3   4     2782.32     2784.55     70.56 o 
  10  -3   4      214.58      144.16     27.76 o 
  11  -3   4     1118.94     1006.87     53.58 o 
 -11  -2   4      328.36      332.63     24.66 o 
 -10  -2   4      191.24      198.68     22.32 o 
  -9  -2   4      508.97      561.20     26.32 o 
  -8  -2   4      694.55      659.26     25.10 o 
  -7  -2   4      134.64      135.24     15.24 o 
  -6  -2   4     2553.53     2539.10     29.87 o 
  -5  -2   4        9.68       20.91      8.11 o 
  -4  -2   4     6247.97     6581.26     75.69 o 
  -3  -2   4    37647.85    39766.83    244.32 o 
  -2  -2   4     1910.76     1867.97     24.22 o 
  -1  -2   4    13078.62    13392.41    104.40 o 
   0  -2   4     1048.34     1016.33     20.82 o 
   1  -2   4     8676.15     8946.92    191.89 o 
   2  -2   4    52604.01    53788.30    127.01 o 
   3  -2   4     2945.89     2824.57     85.95 o 
   4  -2   4    14823.31    15694.81     92.43 o 
   5  -2   4     2266.35     2131.51     36.43 o 
   6  -2   4      598.04      583.91      9.98 o 
   7  -2   4     7789.35     7963.26     58.63 o 
   8  -2   4     2216.84     2186.90     41.49 o 
   9  -2   4     3706.77     3615.82     97.98 o 
  10  -2   4     2222.70     2201.44     77.73 o 
  11  -2   4       18.77       20.25     12.79 o 
  12  -2   4      414.53      407.46     35.68 o 
 -11  -1   4      224.19      215.64     30.43 o 
 -10  -1   4      708.43      667.64     29.16 o 
  -9  -1   4      260.19      196.94     19.71 o 
  -8  -1   4      200.74      229.48     28.11 o 
  -7  -1   4     2806.65     2895.67     57.90 o 
  -6  -1   4      195.80      180.07     13.93 o 
  -5  -1   4     6085.82     6229.03     52.87 o 
  -4  -1   4     3742.40     3677.91     38.16 o 
  -3  -1   4     1175.41     1017.66     21.31 o 
  -2  -1   4    38131.38    37372.35    179.90 o 
  -1  -1   4      895.72      855.85     14.46 o 
   0  -1   4     1774.54     1744.64     28.51 o 
   1  -1   4     3367.55     3336.63     38.21 o 
   2  -1   4      497.47      553.97     12.39 o 
   4  -1   4     4742.80     4864.06     51.03 o 
   5  -1   4     6568.44     6838.91     69.67 o 
   6  -1   4     4183.62     4254.44     48.34 o 
   7  -1   4      243.80      218.29      7.90 o 
   8  -1   4     7169.69     7312.31     70.13 o 
   9  -1   4     1832.69     1876.52     54.61 o 
  10  -1   4      597.18      523.40     31.84 o 
  11  -1   4      797.20      739.03     44.52 o 
  12  -1   4       11.14       18.18     16.58 o 
 -11   0   4      535.35      520.38     31.64 o 
 -10   0   4       40.21       24.95     15.92 o 
  -9   0   4     1733.22     1805.78     46.54 o 
  -8   0   4     2631.53     2638.91     80.54 o 
  -7   0   4     1194.91     1126.82     41.36 o 
  -6   0   4     6465.90     6891.20     74.49 o 
  -5   0   4       13.24       19.90     10.27 o 
  -4   0   4     5421.71     5560.64     65.75 o 
  -3   0   4    25297.46    25670.59    220.63 o 
  -2   0   4      560.71      542.01     18.44 o 
  -1   0   4    37677.47    36933.98    266.55 o 
   0   0   4      832.70      757.79     17.73 o 
   1   0   4     6198.59     5970.42     62.30 o 
   2   0   4    12627.54    11913.77     49.91 o 
   3   0   4       79.47       82.32      7.74 o 
   4   0   4    28256.28    29088.59    230.26 o 
   5   0   4     6951.98     7342.57     74.60 o 
   6   0   4     3342.83     3425.23     47.42 o 
   7   0   4     3521.36     3450.74     36.88 o 
   8   0   4       34.90       53.15     10.73 o 
   9   0   4     3000.05     3009.48     68.55 o 
  10   0   4     1755.65     1665.82     47.10 o 
  11   0   4      217.41      152.48     23.63 o 
  12   0   4      344.91      260.67     31.38 o 
 -10   1   4      839.98      867.17     33.59 o 
  -9   1   4      351.64      291.33     21.72 o 
  -8   1   4     1574.21     1672.46     39.43 o 
  -7   1   4     5261.64     5773.81     66.23 o 
  -6   1   4      493.02      480.81     11.50 o 
  -5   1   4     6642.00     7227.32     49.77 o 
  -4   1   4     1820.51     1806.74     20.74 o 
  -3   1   4    16084.14    16372.67     86.86 o 
  -2   1   4    37723.20    38025.81    107.79 o 
  -1   1   4      257.49      257.14      7.59 o 
   0   1   4    16656.97    16161.40    112.29 o 
   1   1   4     3569.12     3524.38     42.91 o 
   3   1   4    18502.53    18496.85    131.37 o 
   4   1   4     1732.29     1669.26     29.37 o 
   5   1   4    10950.91    10673.47     84.18 o 
   6   1   4     4207.74     4225.10     60.68 o 
   7   1   4      490.94      433.65      9.41 o 
   8   1   4      947.34      928.49     23.84 o 
   9   1   4     1584.35     1536.31     27.50 o 
  10   1   4       17.34        9.69      9.29 o 
  11   1   4     1164.60     1045.59     42.74 o 
 -10   2   4       74.99       69.24     27.36 o 
  -9   2   4     1392.59     1542.56     39.38 o 
  -8   2   4     1826.43     1793.45     38.66 o 
  -7   2   4     2344.95     2454.24     54.42 o 
  -6   2   4     8905.93     9613.38     81.39 o 
  -5   2   4       43.43       41.00      6.40 o 
  -4   2   4     5588.94     5799.56     64.95 o 
  -3   2   4     4537.73     4597.67     37.31 o 
  -2   2   4     8771.58     8738.71     71.85 o 
  -1   2   4    39520.66    39910.19    115.02 o 
   0   2   4     2470.53     2497.58     21.56 o 
   1   2   4     3173.33     2996.50     27.66 o 
   2   2   4     1051.64     1052.87     15.18 o 
   3   2   4     3281.34     3457.50     45.03 o 
   4   2   4    12848.09    12740.86     67.81 o 
   5   2   4    11425.20    11606.36     60.91 o 
   6   2   4      431.50      384.44     14.74 o 
   7   2   4     1209.42     1140.36     13.47 o 
   8   2   4       87.02       82.64     11.43 o 
   9   2   4      794.39      753.73     25.47 o 
  10   2   4     2944.73     3095.82     41.73 o 
  11   2   4      101.06       71.59     12.94 o 
  12   2   4      232.33      230.32     25.07 o 
 -10   3   4      642.31      617.42     45.78 o 
  -9   3   4        1.88       -3.43     11.90 o 
  -8   3   4     2100.46     2293.84     50.22 o 
  -7   3   4     4261.15     4419.29     73.53 o 
  -6   3   4      563.13      557.15     14.64 o 
  -5   3   4     6238.85     6469.13     48.59 o 
  -4   3   4       50.63       92.55     14.05 o 
  -3   3   4     4896.42     4876.03     46.16 o 
  -2   3   4    11877.99    12235.89     98.02 o 
  -1   3   4       22.59       42.92      5.12 o 
   0   3   4    29557.58    29704.24    141.28 o 
   1   3   4     5817.37     5667.93     35.15 o 
   2   3   4     2621.94     2470.04     21.47 o 
   3   3   4      251.78      302.31      9.83 o 
   4   3   4       99.26      144.36      6.68 o 
   5   3   4     4570.97     4400.03     88.80 o 
   6   3   4     6281.29     6147.59    120.58 o 
   7   3   4       61.80       63.26      5.44 o 
   8   3   4       82.07       72.90      9.85 o 
   9   3   4     2090.34     2102.87     32.71 o 
  10   3   4      164.89      130.78     14.89 o 
  11   3   4     1368.08     1511.88     34.67 o 
  12   3   4      433.61      385.89     28.11 o 
 -10   4   4       97.02       94.77     31.26 o 
  -9   4   4      744.39      717.52     44.63 o 
  -8   4   4      173.46      151.43     14.25 o 
  -7   4   4     2028.63     2016.20     26.57 o 
  -6   4   4     5663.35     5988.00     91.71 o 
  -5   4   4       46.26       38.41      6.61 o 
  -4   4   4     4923.83     5068.77     45.53 o 
  -3   4   4      310.96      334.27     10.06 o 
  -2   4   4     3419.09     3612.20     31.73 o 
  -1   4   4    19547.71    20499.08    126.05 o 
   0   4   4    19239.83    20538.09    114.61 o 
   1   4   4     9990.08     9733.05     56.27 o 
   2   4   4      718.59      681.10     13.82 o 
   3   4   4       72.31       95.21      7.83 o 
   4   4   4      910.00      982.61     14.76 o 
   5   4   4    11707.85    11678.29     77.39 o 
   6   4   4      400.77      388.27     43.94 o 
   7   4   4     2845.55     2687.94     39.82 o 
   8   4   4     2250.58     2084.49     41.94 o 
   9   4   4       89.66       80.29     15.00 o 
  10   4   4     3708.18     4002.31     49.15 o 
  11   4   4      167.18      167.78     16.98 o 
  12   4   4      422.11      428.00     36.66 o 
 -10   5   4      740.29      777.81     59.26 o 
  -9   5   4       15.24       34.42     18.59 o 
  -8   5   4     1521.69     1531.10     41.04 o 
  -7   5   4      211.68      213.27     11.29 o 
  -6   5   4      545.91      508.01     14.55 o 
  -5   5   4     6723.08     7020.42     64.32 o 
  -4   5   4      695.66      666.51     14.19 o 
  -3   5   4     2581.51     2532.32     29.67 o 
  -2   5   4      224.94      234.96      8.99 o 
  -1   5   4       81.78       87.06      5.71 o 
   0   5   4     7637.21     7250.40     61.15 o 
   1   5   4    11411.56    11209.71     88.97 o 
   2   5   4       10.16       22.51      9.03 o 
   3   5   4      366.92      409.52     50.54 o 
   4   5   4     4952.91     4844.37     42.36 o 
   5   5   4     3234.22     3436.74     40.33 o 
   6   5   4    11734.78    12216.11    107.05 o 
   7   5   4      836.30      772.97     17.84 o 
   8   5   4      816.10      822.07     22.53 o 
   9   5   4     4690.94     4742.44    120.01 o 
  10   5   4        2.62       10.46     10.28 o 
  11   5   4     2314.15     2497.52     42.93 o 
  12   5   4      437.46      448.02     37.12 o 
  -9   6   4      531.16      582.94     42.34 o 
  -7   6   4       72.78       88.88     10.82 o 
  -6   6   4      703.01      687.38     17.20 o 
  -5   6   4      118.48      109.20      9.02 o 
  -4   6   4     1674.89     1582.12     21.63 o 
  -3   6   4      938.97      944.23     18.11 o 
  -2   6   4       67.04       70.84     12.22 o 
  -1   6   4     3473.73     3495.95     30.97 o 
   0   6   4     7503.19     7401.65     64.19 o 
   1   6   4      430.76      334.26      9.11 o 
   2   6   4    11747.80    11698.80    118.26 o 
   3   6   4     7076.53     7158.41     80.11 o 
   4   6   4     1810.67     1769.87     34.59 o 
   5   6   4    11314.43    11720.35    104.55 o 
   6   6   4      219.91      198.85      7.69 o 
   7   6   4     7654.30     8038.77     75.33 o 
   8   6   4     3782.73     3744.59     71.88 o 
   9   6   4      541.97      535.10     20.67 o 
  10   6   4     3554.36     3666.92     68.66 o 
  11   6   4       68.89       58.23     19.16 o 
  12   6   4      639.90      689.58     44.86 o 
  -9   7   4       49.34       -7.57     21.34 o 
  -8   7   4       79.08       89.78     21.97 o 
  -7   7   4      140.99      145.53     16.02 o 
  -6   7   4      378.32      359.63     15.08 o 
  -5   7   4     5343.18     5590.22     49.78 o 
  -4   7   4     2866.43     2786.06     38.76 o 
  -3   7   4      110.33       88.57     10.30 o 
  -2   7   4      829.09      819.07     15.12 o 
  -1   7   4     3631.87     3389.16     62.65 o 
   0   7   4     5397.92     5271.07     49.64 o 
   1   7   4    16751.70    16939.87     69.44 o 
   2   7   4      295.00      251.29     17.34 o 
   3   7   4     7105.00     6763.72    123.65 o 
   4   7   4    11733.65    11546.92    126.80 o 
   5   7   4     2414.82     2228.00     35.16 o 
   6   7   4     9905.81    10570.02     64.04 o 
   7   7   4      589.38      570.89     19.43 o 
   8   7   4     3222.68     3459.85     40.52 o 
   9   7   4     4380.10     4551.90     94.14 o 
  10   7   4       53.69       37.86     11.70 o 
  11   7   4     2159.29     2218.01     74.00 o 
  12   7   4      302.47      257.80     35.91 o 
  -8   8   4      221.69      207.03     39.70 o 
  -7   8   4       22.95       25.41      8.72 o 
  -6   8   4      627.50      591.55     18.68 o 
  -5   8   4      117.58       75.37      8.71 o 
  -4   8   4     3248.65     3287.05     49.78 o 
  -3   8   4     5173.37     5422.13     54.03 o 
  -2   8   4     2639.34     2661.29     34.44 o 
  -1   8   4     6516.65     6583.60     47.87 o 
   0   8   4     5397.85     5295.45     63.73 o 
   1   8   4     6874.32     6798.67     50.76 o 
   2   8   4    12644.15    12864.34     72.33 o 
   3   8   4     5817.84     5411.78     87.37 o 
   4   8   4     5919.94     5840.95     78.96 o 
   5   8   4     9229.94     9336.43     75.96 o 
   6   8   4      831.00      713.75     20.04 o 
   7   8   4     5501.46     5863.33     74.13 o 
   8   8   4     2097.02     2100.59     55.47 o 
   9   8   4      936.18      899.02     41.93 o 
  10   8   4     3110.90     3146.18     96.03 o 
  11   8   4       23.50       18.53     19.45 o 
  12   8   4      708.80      647.88     47.44 o 
  -8   9   4      122.59      124.83     22.66 o 
  -7   9   4      661.09      755.67     41.02 o 
  -6   9   4       93.73       99.15     28.22 o 
  -5   9   4     2365.34     2433.27     34.43 o 
  -4   9   4     3355.56     3247.20     54.32 o 
  -3   9   4      599.17      561.29     22.23 o 
  -2   9   4    10566.53    11187.47     93.52 o 
  -1   9   4     1792.29     1757.93     24.11 o 
   0   9   4     5614.01     5554.80     63.36 o 
   1   9   4     6070.15     5908.32     64.22 o 
   2   9   4      107.13       77.67      5.04 o 
   3   9   4    10075.16    10072.26     81.15 o 
   4   9   4     4727.69     4526.56     61.78 o 
   5   9   4     2284.42     2209.03     38.14 o 
   6   9   4     4943.01     5105.07     68.96 o 
   7   9   4       91.88       84.30     13.54 o 
   8   9   4     3445.24     3611.75     90.58 o 
   9   9   4     1539.06     1595.43     60.86 o 
  10   9   4      440.04      399.83     36.14 o 
  11   9   4     1106.95     1154.07     52.66 o 
  -7  10   4       15.86       13.82      8.43 o 
  -6  10   4     1445.78     1543.97     37.93 o 
  -5  10   4      419.98      379.43     21.74 o 
  -4  10   4     2771.68     2720.30     36.53 o 
  -3  10   4     3930.71     3970.49     88.51 o 
  -2  10   4        6.64       13.01      7.44 o 
  -1  10   4     6198.55     6387.65     60.66 o 
   0  10   4     2768.04     2701.92     61.17 o 
   1  10   4     2753.56     2557.94     49.00 o 
   2  10   4     6490.77     6446.68     51.33 o 
   3  10   4      268.38      261.45     17.97 o 
   4  10   4     4582.37     4658.53     51.28 o 
   5  10   4     3483.16     3394.39     62.81 o 
   6  10   4       99.38      102.72     13.36 o 
   7  10   4     4049.74     4042.04     61.94 o 
   8  10   4      224.83      268.53     28.91 o 
   9  10   4      656.62      691.71     51.40 o 
  10  10   4      579.00      592.92     41.70 o 
  11  10   4      167.19      113.93     25.76 o 
  -7  11   4     1111.97     1163.37     37.19 o 
  -6  11   4        2.75        8.50     12.88 o 
  -5  11   4     1406.62     1519.41     46.00 o 
  -4  11   4      249.56      230.88     17.29 o 
  -3  11   4     1032.49     1013.07     21.72 o 
  -2  11   4     5417.50     5652.65     69.37 o 
  -1  11   4      878.08      887.23     18.73 o 
   0  11   4     4480.82     4395.31     78.40 o 
   1  11   4     5250.39     5257.10     56.23 o 
   2  11   4      404.05      328.76     10.22 o 
   3  11   4     7107.15     7338.76     95.12 o 
   4  11   4     1062.21     1093.83     28.33 o 
   5  11   4     1491.62     1471.58     37.83 o 
   6  11   4     1816.60     1847.45     33.83 o 
   7  11   4      157.57      140.05     13.46 o 
   8  11   4     1186.37     1174.49     61.61 o 
   9  11   4      434.88      460.47     38.95 o 
  10  11   4       17.32        1.15     22.37 o 
  11  11   4      478.74      469.99     40.44 o 
  -6  12   4     1044.81     1168.67     37.74 o 
  -5  12   4      129.17      124.90     18.32 o 
  -4  12   4     1205.83     1171.15     38.11 o 
  -3  12   4     1508.36     1490.61     52.32 o 
  -2  12   4      215.82      232.61     13.46 o 
  -1  12   4     4507.14     4751.72     58.03 o 
   0  12   4     1663.12     1579.76     45.98 o 
   1  12   4      740.13      711.36     24.57 o 
   2  12   4     1624.07     1582.07     44.06 o 
   3  12   4      102.63       71.16     12.18 o 
   4  12   4     1828.11     1736.26     33.65 o 
   5  12   4     1243.58     1211.87     29.06 o 
   6  12   4       13.00       14.15      8.86 o 
   7  12   4     1302.79     1284.43     39.93 o 
   8  12   4      361.55      338.17     37.75 o 
   9  12   4       53.93       32.70     23.81 o 
  10  12   4      506.98      465.57     50.25 o 
  -5  13   4      955.87     1007.45     34.19 o 
  -4  13   4      218.84      189.65     19.19 o 
  -3  13   4      448.19      460.93     24.42 o 
  -2  13   4     1144.82     1214.41     30.18 o 
  -1  13   4      121.84      130.18     10.98 o 
   0  13   4     1467.76     1427.92     33.90 o 
   1  13   4     2591.52     2517.87     39.92 o 
   2  13   4        3.03       12.36      8.74 o 
   3  13   4      879.16      816.97     28.83 o 
   4  13   4      439.88      477.27     23.00 o 
   5  13   4       27.40       26.55      9.21 o 
   6  13   4     1675.76     1656.80     45.93 o 
   7  13   4      193.81      156.13     17.32 o 
   8  13   4      585.14      562.12     58.40 o 
   9  13   4      618.70      558.10     60.23 o 
  10  13   4      235.92      217.93     37.29 o 
  -4  14   4      732.01      750.30     30.38 o 
  -3  14   4      474.76      447.97     24.98 o 
  -2  14   4      112.02      129.70     30.75 o 
  -1  14   4      545.14      538.89     24.86 o 
   0  14   4      680.90      685.85     33.56 o 
   1  14   4       42.84       44.05     16.02 o 
   2  14   4     1054.21     1100.83     33.01 o 
   3  14   4       76.84      123.79     15.57 o 
   4  14   4       90.70       69.86     14.64 o 
   5  14   4     1491.27     1541.56     48.01 o 
   6  14   4      214.70      200.29     36.54 o 
   7  14   4     1374.97     1392.02     58.63 o 
   8  14   4      558.63      493.22     38.03 o 
   9  14   4        3.31       24.04     30.00 o 
  -3  15   4      153.84      176.97     34.42 o 
  -2  15   4      289.33      313.79     38.55 o 
  -1  15   4       60.24       56.39     23.40 o 
   0  15   4       85.78       77.87     17.03 o 
   1  15   4     1399.15     1352.21     55.47 o 
   2  15   4       38.63       41.89     14.16 o 
   3  15   4      629.22      598.95     25.09 o 
   4  15   4      822.89      804.23     33.64 o 
   5  15   4       63.81       40.29     16.15 o 
   6  15   4     1542.92     1663.42     42.88 o 
   7  15   4      337.35      308.34     41.47 o 
   8  15   4      359.02      352.74     49.39 o 
  -2  16   4       20.22       21.40     16.00 o 
  -1  16   4      184.90      174.45     30.52 o 
   0  16   4      767.99      732.35     34.82 o 
   1  16   4        2.53       13.40     10.64 o 
   2  16   4     1004.34     1076.70     48.70 o 
   3  16   4      317.65      302.98     22.15 o 
   4  16   4      140.06      134.74     18.96 o 
   5  16   4     1487.67     1440.87     44.72 o 
   6  16   4      140.39      135.99     19.39 o 
   7  16   4      994.57      923.57     66.08 o 
   0  17   4       68.95       33.79     21.86 o 
   1  17   4     1103.82     1150.25     73.25 o 
   2  17   4        8.50        4.94     13.54 o 
   3  17   4      974.11      952.56     64.11 o 
   4  17   4      720.72      651.14     31.05 o 
   5  17   4        6.13       14.01     10.87 o 
  -4 -16   5      358.35      361.65     25.29 o 
  -3 -16   5       13.73       26.32      6.99 o 
  -2 -16   5      558.65      538.37     42.85 o 
  -1 -16   5      311.58      292.91     39.98 o 
   0 -16   5      656.15      647.25     55.47 o 
   1 -16   5      980.86     1006.29     56.05 o 
   2 -16   5       14.39       46.81     21.86 o 
  -5 -15   5       96.03       70.44     30.12 o 
  -4 -15   5      372.27      363.88     26.14 o 
  -3 -15   5      851.86      796.75     38.15 o 
  -2 -15   5      162.61      176.34     19.84 o 
  -1 -15   5     1657.67     1791.05     69.12 o 
   0 -15   5      407.85      350.79     41.76 o 
   1 -15   5      656.57      688.44     47.10 o 
   2 -15   5     1117.82     1103.93     59.43 o 
   3 -15   5      409.89      418.82     43.94 o 
   4 -15   5      346.54      352.16     42.62 o 
  -6 -14   5        0.24       21.63     14.17 o 
  -5 -14   5     1707.65     1820.03     63.65 o 
  -4 -14   5      674.99      607.35     29.50 o 
  -3 -14   5      156.23      171.07     21.78 o 
  -2 -14   5     2069.99     2104.10     49.49 o 
  -1 -14   5      108.77      118.22     20.31 o 
   0 -14   5     2192.49     2350.76     81.52 o 
   1 -14   5      663.44      596.71     42.85 o 
   3 -14   5      886.26      876.59     52.55 o 
   4 -14   5      424.37      452.72     46.98 o 
   5 -14   5      161.54      146.62     31.55 o 
  -7 -13   5       22.90       49.16     32.30 o 
  -6 -13   5     2653.55     2739.12     76.41 o 
  -5 -13   5       73.72       75.03     13.72 o 
  -4 -13   5     1957.46     1999.97     50.70 o 
  -3 -13   5     1647.66     1541.99     44.22 o 
  -2 -13   5        2.79        3.91     12.76 o 
  -1 -13   5     2177.11     2232.04     56.42 o 
   0 -13   5      118.91      121.17     16.84 o 
   1 -13   5     2278.13     2387.07     64.71 o 
   2 -13   5     1394.13     1304.71     62.64 o 
   3 -13   5       10.03       25.24     11.24 o 
   4 -13   5      244.05      263.42     37.17 o 
   5 -13   5      269.89      288.60     37.57 o 
   6 -13   5      156.78      145.82     24.90 o 
  -8 -12   5      524.73      489.61     46.75 o 
  -7 -12   5     1900.11     1950.58     73.03 o 
  -6 -12   5       28.04       33.56     23.69 o 
  -5 -12   5     1898.63     1896.54     45.96 o 
  -4 -12   5      198.96      196.48     16.74 o 
  -3 -12   5     1377.04     1352.72     36.18 o 
  -2 -12   5     3125.93     3192.95     55.98 o 
  -1 -12   5      121.22       91.66     13.78 o 
   0 -12   5     2023.14     2022.16     33.41 o 
   1 -12   5      828.01      816.93     43.54 o 
   2 -12   5      545.43      509.57     37.86 o 
   3 -12   5     1051.89     1009.97     52.43 o 
   4 -12   5      777.95      770.58     45.32 o 
   5 -12   5        7.99       10.27     14.63 o 
   6 -12   5      307.42      283.33     34.65 o 
   7 -12   5       10.79       -4.93     25.70 o 
  -9 -11   5      929.38      902.18     62.47 o 
  -8 -11   5      499.16      527.64     41.88 o 
  -7 -11   5      273.97      268.18     35.11 o 
  -6 -11   5     2098.39     1977.77     73.14 o 
  -5 -11   5       52.41       39.79     10.78 o 
  -4 -11   5     3728.99     3831.49    102.51 o 
  -3 -11   5     1621.36     1644.04     34.82 o 
  -2 -11   5      158.08      177.56     18.79 o 
  -1 -11   5     1261.67     1287.23     28.65 o 
   0 -11   5      175.85      158.03     13.56 o 
   1 -11   5      886.31      869.83     22.06 o 
   2 -11   5     1022.11     1001.25     47.96 o 
   3 -11   5        9.23       17.73     28.63 o 
   4 -11   5      404.83      370.12     32.93 o 
   5 -11   5     1004.36     1044.90     55.76 o 
   6 -11   5       96.81      124.19     23.35 o 
   7 -11   5      225.41      268.64     32.64 o 
   8 -11   5       74.26       48.24     23.12 o 
  -9 -10   5       11.57        7.34     15.78 o 
  -8 -10   5      968.11      925.47     56.33 o 
  -7 -10   5     1182.15     1188.31     51.11 o 
  -6 -10   5       30.54       46.98     15.78 o 
  -5 -10   5      356.14      333.86     19.72 o 
  -4 -10   5       46.54       67.39     22.09 o 
  -3 -10   5     1292.14     1281.18     29.49 o 
  -2 -10   5     2146.53     2082.77     57.11 o 
  -1 -10   5     1033.72     1003.99     41.07 o 
   0 -10   5      135.08      139.61     11.80 o 
   1 -10   5     1976.60     1916.13     44.23 o 
   2 -10   5      138.54      125.32     10.98 o 
   3 -10   5     1533.84     1494.30     46.41 o 
   4 -10   5     1226.64     1283.25     48.93 o 
   5 -10   5       98.36       75.15     17.61 o 
   6 -10   5      912.78      950.31     43.65 o 
   7 -10   5      265.58      251.95     36.60 o 
   8 -10   5      101.31       94.21     18.19 o 
   9 -10   5      425.00      376.31     43.20 o 
  -9  -9   5      671.64      652.35     44.29 o 
  -8  -9   5      326.54      280.28     41.59 o 
  -7  -9   5      506.50      462.93     38.72 o 
  -6  -9   5     1216.48     1184.99     46.75 o 
  -5  -9   5      367.18      358.06     16.87 o 
  -4  -9   5     1149.01     1111.69     26.99 o 
  -3  -9   5     1310.53     1284.02     29.20 o 
  -2  -9   5      252.80      234.99     16.06 o 
  -1  -9   5     1488.20     1403.23     25.71 o 
   0  -9   5     5389.27     5616.35     60.91 o 
   1  -9   5      226.08      213.09     12.53 o 
   2  -9   5     1744.39     1780.93     30.11 o 
   3  -9   5      437.14      366.45     25.30 o 
   4  -9   5      944.50      901.95     39.81 o 
   5  -9   5     4842.16     5180.91    121.33 o 
   6  -9   5      386.65      438.33     31.15 o 
   7  -9   5      748.07      795.94     38.38 o 
   8  -9   5      601.53      642.72     50.62 o 
   9  -9   5       22.63       20.77      9.58 o 
 -10  -8   5      428.27      497.18     47.21 o 
  -9  -8   5      101.59      145.94     23.86 o 
  -8  -8   5      763.97      686.54     47.56 o 
  -7  -8   5      656.34      637.67     46.47 o 
  -6  -8   5        6.72      -16.52     20.59 o 
  -5  -8   5      254.18      256.28     14.39 o 
  -4  -8   5     1574.44     1517.71     29.03 o 
  -3  -8   5      416.40      416.19     19.45 o 
  -2  -8   5     2936.93     2810.36     44.17 o 
  -1  -8   5     2365.39     2230.03     53.64 o 
   0  -8   5      434.20      400.61     15.03 o 
   1  -8   5     8096.44     8252.19     67.62 o 
   2  -8   5      354.16      321.09     10.59 o 
   3  -8   5     2587.37     2818.68     66.08 o 
   4  -8   5     4332.70     4390.71    101.08 o 
   5  -8   5      147.37      137.22     20.31 o 
   6  -8   5     5768.31     6571.72    140.20 o 
   7  -8   5     1168.80     1261.51     49.05 o 
   8  -8   5      270.47      233.36     19.86 o 
   9  -8   5      947.82      944.68     54.55 o 
  10  -8   5        2.31       17.61     11.93 o 
 -10  -7   5      134.99      142.15     20.95 o 
  -9  -7   5      514.65      420.61     25.27 o 
  -8  -7   5      405.33      384.22     23.95 o 
  -7  -7   5      139.82      138.48     23.63 o 
  -6  -7   5     1582.19     1569.39     48.93 o 
  -5  -7   5     3459.92     3387.89     60.98 o 
  -4  -7   5      451.98      428.80     16.08 o 
  -3  -7   5     2774.94     2784.85     42.76 o 
  -2  -7   5       16.80       12.51      7.77 o 
  -1  -7   5     6097.88     6166.21     85.46 o 
   0  -7   5    10426.89    10399.68     72.87 o 
   1  -7   5      221.83      239.29     17.96 o 
   2  -7   5     6448.32     6627.39     66.06 o 
   3  -7   5     2565.83     2614.71     71.25 o 
   4  -7   5     1537.45     1433.15     37.69 o 
   5  -7   5     8119.18     8687.05    139.86 o 
   6  -7   5       15.27       31.09     16.69 o 
   7  -7   5     2684.31     2852.24     70.16 o 
   8  -7   5      793.32      716.09     27.36 o 
   9  -7   5      127.41       69.87     27.99 o 
  10  -7   5     1147.77     1130.49     67.00 o 
 -10  -6   5      655.01      661.42     34.98 o 
  -9  -6   5      216.01      222.44     21.47 o 
  -8  -6   5      282.14      223.77     19.39 o 
  -7  -6   5     1171.33     1176.32     33.96 o 
  -6  -6   5      673.26      653.28     16.22 o 
  -5  -6   5     4096.42     4092.85     61.64 o 
  -4  -6   5     8285.71     8374.84     72.48 o 
  -3  -6   5      127.60      144.86     13.37 o 
  -2  -6   5     3866.08     4069.79     63.30 o 
  -1  -6   5     2699.69     2357.01     44.52 o 
   0  -6   5    10089.70     9734.29     60.03 o 
   1  -6   5    20867.53    21131.04    288.03 o 
   2  -6   5      419.64      404.35     10.07 o 
   3  -6   5     2089.25     2053.66     34.09 o 
   4  -6   5     4819.83     4866.15     82.49 o 
   5  -6   5     1900.37     1809.98     53.87 o 
   6  -6   5     9991.00    10796.42    179.84 o 
   7  -6   5      583.04      556.96     30.00 o 
   8  -6   5      498.01      442.66     22.50 o 
   9  -6   5      760.93      792.67     42.39 o 
  10  -6   5        2.71       -9.47     20.48 o 
  11  -6   5      553.57      519.27     46.92 o 
 -10  -5   5      252.62      227.88     23.79 o 
  -9  -5   5      546.05      561.32     29.35 o 
  -8  -5   5     1143.94     1119.64     56.68 o 
  -7  -5   5       41.98       29.34      6.89 o 
  -6  -5   5     5156.83     5327.48    160.36 o 
  -5  -5   5     8202.46     8337.46     82.85 o 
  -4  -5   5     4389.34     4454.51     50.79 o 
  -3  -5   5     6001.61     5732.29     80.21 o 
  -2  -5   5      628.15      612.70     16.79 o 
  -1  -5   5     6182.97     6110.84     68.21 o 
   0  -5   5    26213.00    27338.00    437.09 o 
   1  -5   5    11507.91    11737.37     63.44 o 
   3  -5   5     8465.17     8730.38     37.69 o 
   4  -5   5     1027.64      897.93     29.31 o 
   5  -5   5     8032.00     8351.47    100.62 o 
   6  -5   5     1296.92     1172.77     31.84 o 
   7  -5   5     5405.22     5647.75     82.38 o 
   8  -5   5      155.24      153.71     13.47 o 
   9  -5   5       34.26       39.41     21.91 o 
  10  -5   5      353.24      371.95     38.61 o 
  11  -5   5      129.00      127.52     33.21 o 
 -10  -4   5     1425.18     1506.78     74.29 o 
  -9  -4   5     1072.30     1144.23     34.75 o 
  -8  -4   5      694.76      744.39     37.60 o 
  -7  -4   5     3095.72     3279.03     59.44 o 
  -6  -4   5     1814.64     1789.34     23.84 o 
  -5  -4   5     7760.98     7999.19     54.80 o 
  -4  -4   5     7705.46     7689.08     60.40 o 
  -3  -4   5      391.50      345.05     17.18 o 
  -2  -4   5    14897.22    16186.09    183.34 o 
  -1  -4   5     7850.54     7977.18     82.99 o 
   0  -4   5    24320.66    25845.86    251.06 o 
   1  -4   5    21753.42    21477.18    128.33 o 
   2  -4   5     3556.60     3693.15     63.82 o 
   3  -4   5     4956.27     5198.41     84.61 o 
   4  -4   5      455.21      389.51     20.19 o 
   5  -4   5      878.67      813.72     27.36 o 
   6  -4   5     4063.54     4006.99     75.15 o 
   7  -4   5       57.30       43.37     13.31 o 
   8  -4   5      641.69      617.69     23.81 o 
   9  -4   5      521.97      453.24     33.85 o 
  10  -4   5       45.32       49.79     14.40 o 
  11  -4   5      338.63      264.45     39.52 o 
 -10  -3   5      156.39      140.70     22.72 o 
  -9  -3   5     2249.81     2444.51     59.75 o 
  -8  -3   5     1984.81     2049.06     41.09 o 
  -7  -3   5        8.29       49.70     12.85 o 
  -6  -3   5     4330.73     4427.99     53.70 o 
  -5  -3   5     2410.41     2459.12     28.88 o 
  -4  -3   5    10634.35    10220.08     58.92 o 
  -3  -3   5    12702.81    13256.72     60.27 o 
  -2  -3   5       24.50       45.53      5.89 o 
  -1  -3   5     8471.74     9003.80     90.92 o 
   0  -3   5     5143.45     4850.68     45.69 o 
   1  -3   5     7640.97     7676.51     77.63 o 
   2  -3   5    24027.20    25535.20    175.05 o 
   3  -3   5     1545.87     1487.30     20.74 o 
   5  -3   5     1295.36     1217.36     15.25 o 
   6  -3   5      128.94      138.14     13.65 o 
   7  -3   5     3058.98     3015.98     49.71 o 
   8  -3   5     1066.87     1043.83     24.78 o 
   9  -3   5      311.06      222.00     42.51 o 
  10  -3   5      249.24      246.73     30.12 o 
  11  -3   5      298.65      302.54     34.07 o 
 -10  -2   5     2517.24     2816.91     53.44 o 
  -9  -2   5      350.86      355.26     33.36 o 
  -8  -2   5     2057.55     2086.14     87.08 o 
  -7  -2   5     2652.14     2712.20     59.90 o 
  -6  -2   5      199.75      223.42     16.31 o 
  -5  -2   5    15473.99    16717.19    121.96 o 
  -4  -2   5     4898.35     4821.78     71.61 o 
  -3  -2   5    11796.71    11834.37     72.28 o 
  -2  -2   5    10762.97    10940.58    110.91 o 
  -1  -2   5     2868.97     2926.64     45.15 o 
   0  -2   5     6585.37     6402.78     71.08 o 
   1  -2   5     7631.05     7736.57     79.74 o 
   3  -2   5    12810.91    13701.92     83.36 o 
   4  -2   5     7600.89     8118.90     81.25 o 
   5  -2   5      728.19      712.35     13.71 o 
   6  -2   5     3315.75     3404.79     35.88 o 
   7  -2   5      925.79      875.41     13.74 o 
   8  -2   5     1505.74     1481.72     26.03 o 
   9  -2   5      657.46      602.16     33.85 o 
  10  -2   5      211.04      192.34     31.38 o 
  11  -2   5      139.61      119.43     24.78 o 
  12  -2   5      653.47      639.68     46.92 o 
 -10  -1   5        1.45        9.22      7.87 o 
  -9  -1   5     2537.08     2763.63     61.97 o 
  -8  -1   5     1849.87     1873.24     40.42 o 
  -7  -1   5      113.55      104.51     18.69 o 
  -6  -1   5     3761.89     4011.99     90.49 o 
  -5  -1   5       81.35       72.98     10.58 o 
  -4  -1   5     8240.66     8367.01     66.90 o 
  -3  -1   5     6903.54     6429.63     73.61 o 
  -2  -1   5       40.61       51.15      6.72 o 
  -1  -1   5     1714.94     1626.29     31.55 o 
   0  -1   5     2925.39     2816.21     39.01 o 
   1  -1   5       23.27       38.03      8.89 o 
   2  -1   5    12285.88    12048.41     52.37 o 
   3  -1   5     4957.67     5341.47     76.07 o 
   4  -1   5      600.45      611.22     11.00 o 
   5  -1   5     3601.57     3597.57     34.15 o 
   6  -1   5     1718.21     1604.60     23.85 o 
   7  -1   5     1057.60     1015.30     15.13 o 
   8  -1   5     2916.41     2934.83     51.89 o 
   9  -1   5       46.22       53.06     22.49 o 
  10  -1   5      743.72      707.25     34.53 o 
  11  -1   5     1297.97     1293.81     56.05 o 
  12  -1   5       91.19       49.16     36.60 o 
 -10   0   5     1309.33     1257.61     40.59 o 
  -9   0   5      146.11      147.06     28.05 o 
  -8   0   5     2378.92     2453.98     47.01 o 
  -7   0   5     2156.52     2112.28     56.45 o 
  -6   0   5        2.21       13.77     12.19 o 
  -5   0   5     1824.93     1800.41     28.78 o 
  -4   0   5     2002.61     2047.34     31.62 o 
  -3   0   5      686.55      614.29     24.24 o 
  -2   0   5     8031.91     7870.83     82.52 o 
  -1   0   5      839.66      798.25     14.99 o 
   0   0   5      596.64      623.84     17.67 o 
   1   0   5     2618.70     2677.28     28.74 o 
   2   0   5     3925.81     3915.84     46.92 o 
   3   0   5    11987.80    12283.26    165.78 o 
   4   0   5     2269.20     2155.20     33.62 o 
   5   0   5     2228.65     2067.31     29.83 o 
   6   0   5     1749.14     1702.50     23.12 o 
   7   0   5     7546.22     7608.13     60.21 o 
   8   0   5      656.13      629.23     14.69 o 
   9   0   5     1637.01     1543.79     26.95 o 
  10   0   5      188.44      183.80     25.81 o 
  11   0   5      993.29      896.90     49.74 o 
  12   0   5     1033.08     1085.63     51.69 o 
 -10   1   5       21.53       11.55      8.32 o 
  -9   1   5      898.47      926.14     62.30 o 
  -8   1   5      808.47      749.97     27.44 o 
  -7   1   5      100.72      115.03     16.12 o 
  -6   1   5     1877.71     1964.17     86.71 o 
  -5   1   5      915.18      973.72     40.30 o 
  -4   1   5      141.26      178.46     12.14 o 
  -3   1   5     7820.75     7614.46     66.72 o 
  -2   1   5       51.62       84.70     10.63 o 
  -1   1   5     7439.88     7322.95     46.64 o 
   0   1   5     3432.84     3350.31     30.88 o 
   1   1   5     4952.72     4672.66     55.87 o 
   2   1   5    14294.42    14097.31    107.90 o 
   3   1   5     7779.22     7536.89     80.83 o 
   4   1   5      663.42      604.63     16.35 o 
   5   1   5     4653.41     4759.22     75.49 o 
   6   1   5     5094.37     5040.25     88.32 o 
   7   1   5     4371.63     4402.72     44.81 o 
   8   1   5     7525.55     7775.50    103.46 o 
   9   1   5      178.72      138.04     15.52 o 
  10   1   5     1602.37     1585.15     31.67 o 
  11   1   5     1068.43      946.52     46.92 o 
  12   1   5      508.52      477.96     37.52 o 
 -10   2   5      259.42      242.35     23.58 o 
  -9   2   5      278.05      252.17     19.65 o 
  -8   2   5      406.27      401.34     25.02 o 
  -7   2   5     2120.11     2146.94     38.91 o 
  -6   2   5      119.36      101.38      7.41 o 
  -5   2   5       84.85       84.26      7.55 o 
  -4   2   5     4822.17     4957.34     44.59 o 
  -3   2   5      124.23       94.61     12.52 o 
  -2   2   5    15894.80    16518.77    174.68 o 
  -1   2   5     5018.95     4914.22     37.47 o 
   0   2   5       64.37       82.55      5.81 o 
   1   2   5    14953.24    15195.48    223.92 o 
   2   2   5     6538.91     6334.30     82.72 o 
   3   2   5    11369.03    11458.92    158.56 o 
   4   2   5    19555.83    20472.73    175.42 o 
   5   2   5     1026.71     1036.90     17.51 o 
   6   2   5    13908.52    13939.46     86.42 o 
   7   2   5     7727.00     7988.44     89.18 o 
   8   2   5     2671.33     2521.58     43.71 o 
   9   2   5     3694.76     3791.58     60.66 o 
  10   2   5       20.13       13.48     10.67 o 
  11   2   5     1826.60     1730.13     60.29 o 
  12   2   5     1368.35     1396.15     53.81 o 
 -10   3   5       64.05       41.99     25.81 o 
  -9   3   5      195.02      191.67     23.35 o 
  -8   3   5      884.29      868.02     28.15 o 
  -7   3   5       57.80       64.97     10.51 o 
  -6   3   5     2499.80     2552.92     40.65 o 
  -5   3   5     3767.31     3861.09     44.03 o 
  -4   3   5      539.74      532.03     12.28 o 
  -3   3   5     8045.88     8400.67     64.77 o 
  -2   3   5     2445.57     2367.64     24.08 o 
  -1   3   5     5228.91     5005.92     31.84 o 
   0   3   5    13716.42    13563.32     70.00 o 
   1   3   5     1675.92     1658.54     23.18 o 
   2   3   5    31161.87    31501.69    153.87 o 
   3   3   5     8225.54     7941.41     81.13 o 
   4   3   5     4069.98     3924.62     58.23 o 
   5   3   5    12547.18    12376.61    108.85 o 
   6   3   5     1886.66     1742.47     51.23 o 
   7   3   5     7609.66     7306.16     96.77 o 
   8   3   5     3320.75     3158.30    104.00 o 
   9   3   5      120.95      120.60     11.53 o 
  10   3   5     1891.53     2006.81     34.78 o 
  11   3   5      570.73      490.49     22.23 o 
  12   3   5      606.39      604.97     33.79 o 
 -10   4   5      200.10      178.00     34.13 o 
  -9   4   5      485.01      444.23     39.29 o 
  -8   4   5      109.47       96.05     13.80 o 
  -7   4   5     2800.25     2884.90     68.78 o 
  -6   4   5     1328.57     1206.92     21.30 o 
  -5   4   5      461.99      489.47     14.84 o 
  -4   4   5     8770.27     9023.25     59.59 o 
  -3   4   5      831.65      799.13     14.37 o 
  -2   4   5    11588.24    11715.57     88.51 o 
  -1   4   5     7342.38     7189.74     83.23 o 
   0   4   5     3405.16     3442.01     32.33 o 
   1   4   5    49000.28    50292.29    167.94 o 
   2   4   5     5827.19     5996.59     50.19 o 
   3   4   5    17624.46    18254.49    118.03 o 
   4   4   5    12589.83    13022.44     50.50 o 
   5   4   5       61.74      105.55      7.17 o 
   6   4   5    11563.19    11570.84     92.19 o 
   7   4   5      727.27      609.32     37.09 o 
   8   4   5     4276.88     4099.32     56.77 o 
   9   4   5     2293.87     2312.39     68.92 o 
  10   4   5       30.59       -2.58     12.33 o 
  11   4   5      832.77      846.09     48.73 o 
  -9   5   5      134.74      165.50     32.07 o 
  -8   5   5     1774.15     1822.20     44.47 o 
  -7   5   5        0.54       -1.94     13.09 o 
  -6   5   5     2864.65     2912.53     51.53 o 
  -5   5   5     3194.63     3267.79     49.04 o 
  -4   5   5      472.80      448.09     14.52 o 
  -3   5   5    12281.72    12891.47     78.79 o 
  -2   5   5      988.13      914.29     16.38 o 
  -1   5   5     2821.49     2633.97     43.43 o 
   0   5   5    14077.18    13935.49     74.33 o 
   1   5   5       83.66       59.07      4.19 o 
   2   5   5    22077.09    21792.64    161.17 o 
   3   5   5     1842.37     1877.75     27.18 o 
   4   5   5     3600.98     3614.43     46.81 o 
   5   5   5    12507.95    12922.13    135.37 o 
   6   5   5      229.77      212.24     10.68 o 
   7   5   5     5518.00     5669.77     66.72 o 
   8   5   5     1276.97     1217.34     26.62 o 
   9   5   5      462.79      396.24     17.65 o 
  10   5   5     1805.81     1824.02     33.89 o 
  11   5   5      352.87      351.07     29.31 o 
  12   5   5      113.18       98.90     21.45 o 
  -9   6   5      758.87      712.19     51.34 o 
  -8   6   5      112.09       96.89     22.77 o 
  -7   6   5     2177.84     2292.94     40.94 o 
  -6   6   5     1035.53      948.88     39.98 o 
  -5   6   5      583.68      580.92     16.68 o 
  -4   6   5     4883.84     5092.50     51.93 o 
  -3   6   5      219.40      187.89      9.99 o 
  -2   6   5     7843.12     7913.26     54.22 o 
  -1   6   5     3564.82     3540.31     43.64 o 
   0   6   5     3183.36     2996.48     28.09 o 
   1   6   5    16687.71    16106.68    122.07 o 
   3   6   5    11127.81    11223.10     67.02 o 
   4   6   5     4116.46     4087.23     59.56 o 
   5   6   5      134.26      133.46     10.53 o 
   6   6   5     4788.05     4900.23     48.18 o 
   7   6   5      863.90      843.80     34.13 o 
   8   6   5     1082.82     1019.01     21.07 o 
   9   6   5     1544.07     1476.31     40.01 o 
  10   6   5       19.01       24.21      9.81 o 
  11   6   5      319.15      263.13     30.12 o 
  12   6   5      532.13      558.68     42.91 o 
  -9   7   5      503.76      508.88     45.83 o 
  -8   7   5     1352.37     1434.35     69.53 o 
  -7   7   5        0.43       -6.51      9.53 o 
  -6   7   5     2677.21     2889.40     61.08 o 
  -5   7   5     1979.24     1951.77     32.58 o 
  -4   7   5     4397.07     4479.87     51.85 o 
  -3   7   5    10184.44    11031.21     83.54 o 
  -2   7   5       16.44        0.29     10.81 o 
  -1   7   5     5991.81     6010.93     56.06 o 
   0   7   5     4483.96     4371.11     51.59 o 
   1   7   5      918.74      915.22     15.52 o 
   2   7   5     9825.17     9868.44    120.18 o 
   3   7   5      659.71      638.98     22.26 o 
   4   7   5     3659.27     3497.91     99.61 o 
   5   7   5     4323.78     4314.29     50.47 o 
   6   7   5      621.47      627.14     10.36 o 
   7   7   5      690.51      689.17     12.98 o 
   8   7   5     1815.05     1827.07     48.19 o 
   9   7   5       34.20       41.36     30.58 o 
  10   7   5     1351.04     1292.89     55.53 o 
  11   7   5      413.54      390.71     35.16 o 
  12   7   5        3.71       19.91     13.60 o 
  -8   8   5      322.21      310.11     32.58 o 
  -7   8   5     1113.53     1160.09     33.51 o 
  -6   8   5      118.15      106.54     10.94 o 
  -5   8   5     1604.17     1596.82     26.14 o 
  -4   8   5     5370.11     5736.70     62.33 o 
  -3   8   5     1008.12      850.08     19.37 o 
  -2   8   5     5171.18     5324.36     49.01 o 
  -1   8   5      199.02      182.16      8.65 o 
   0   8   5     1123.36     1017.37     22.13 o 
   1   8   5     4483.58     4479.49     46.58 o 
   2   8   5       75.67       85.87      9.15 o 
   3   8   5     3137.15     2898.06     41.96 o 
   4   8   5     4042.26     3796.17     47.09 o 
   5   8   5       10.69       27.55      5.99 o 
   6   8   5     1864.86     1788.88     38.29 o 
   7   8   5     3784.26     3817.78     44.51 o 
   8   8   5       19.90       19.45     13.88 o 
   9   8   5     2061.06     2066.40     56.33 o 
  10   8   5      227.35      191.83     28.91 o 
  11   8   5       69.92       57.71     24.95 o 
  12   8   5     1148.65     1185.96     53.92 o 
  -8   9   5      699.49      679.95     47.15 o 
  -7   9   5       54.60       47.30     13.51 o 
  -6   9   5      666.19      692.81     31.29 o 
  -5   9   5      601.43      534.58     17.58 o 
  -4   9   5      370.27      350.33     15.52 o 
  -3   9   5     1644.66     1632.19     26.30 o 
  -2   9   5       26.15       24.06      9.57 o 
  -1   9   5     1677.03     1656.21     25.10 o 
   0   9   5     2206.85     2035.17     39.04 o 
   1   9   5       13.46       28.61      4.68 o 
   2   9   5     2365.98     2310.77     24.15 o 
   3   9   5     3104.74     2985.99     45.57 o 
   4   9   5      201.81      195.88     15.06 o 
   5   9   5     1761.45     1678.26     31.12 o 
   6   9   5      619.21      677.37     21.46 o 
   7   9   5      146.73      131.11     11.10 o 
   8   9   5     2891.18     3145.66     75.03 o 
   9   9   5      199.53      157.98     23.35 o 
  10   9   5      648.16      679.03     39.47 o 
  11   9   5      570.68      595.56     43.20 o 
  -7  10   5      727.25      753.26     31.64 o 
  -6  10   5        9.85        6.44     10.29 o 
  -5  10   5      258.40      278.03     23.07 o 
  -4  10   5      350.13      344.66     14.35 o 
  -3  10   5      121.24       97.35     11.30 o 
  -2  10   5     2201.41     2161.92     41.67 o 
  -1  10   5      753.61      766.95     17.86 o 
   0  10   5      592.70      537.36     13.89 o 
   1  10   5     1262.26     1251.59     20.55 o 
   2  10   5     3420.50     3353.97    116.11 o 
   3  10   5      331.71      293.01     17.91 o 
   4  10   5     2030.03     1906.48     34.96 o 
   5  10   5      887.30      781.56     25.60 o 
   6  10   5     2465.02     2317.67     64.85 o 
   7  10   5     5799.55     6215.72    192.60 o 
   8  10   5      354.82      255.16     30.75 o 
   9  10   5     2776.15     2999.15     94.54 o 
  10  10   5      172.80      153.05     24.21 o 
  11  10   5      366.30      362.95     40.04 o 
  -7  11   5       17.25       10.96     10.37 o 
  -6  11   5      269.16      323.40     24.75 o 
  -5  11   5      260.02      224.41     22.14 o 
  -4  11   5       52.92       25.87      6.51 o 
  -3  11   5     1082.42     1033.64     30.58 o 
  -2  11   5      836.26      815.19     19.62 o 
  -1  11   5     1494.69     1438.09     24.40 o 
   0  11   5     2003.62     1967.68     35.88 o 
   1  11   5      104.74      115.83     22.20 o 
   2  11   5     3756.00     3610.33     71.24 o 
   3  11   5     9262.20    10015.85    123.21 o 
   4  11   5      563.88      547.66     23.10 o 
   5  11   5     4088.95     4282.23     69.72 o 
   6  11   5     1762.51     1620.13     33.10 o 
   7  11   5      701.93      652.14     26.36 o 
   8  11   5     5883.79     6376.51    107.04 o 
   9  11   5       15.76       22.43      9.06 o 
  10  11   5     1093.72     1138.58     54.50 o 
  11  11   5      564.93      490.76     41.25 o 
  -6  12   5      167.35      122.45     17.09 o 
  -5  12   5      125.77      119.08     17.39 o 
  -4  12   5      408.26      377.61     23.51 o 
  -3  12   5      201.62      180.27     13.61 o 
  -2  12   5     1327.46     1350.39     24.43 o 
  -1  12   5     2324.92     2272.90     45.04 o 
   0  12   5      110.15      104.24      8.82 o 
   1  12   5     1892.72     1897.80     57.25 o 
   2  12   5     2482.79     2476.13     72.62 o 
   3  12   5      467.19      404.52     20.47 o 
   4  12   5     5643.40     6096.63     94.24 o 
   5  12   5      384.43      274.08     18.72 o 
   6  12   5     2982.70     3044.62     54.22 o 
   7  12   5     3593.94     3631.32     75.77 o 
   8  12   5      218.29      204.74     37.80 o 
   9  12   5     2507.16     2748.64     74.17 o 
  10  12   5      162.17      129.42     37.63 o 
  -5  13   5      335.92      295.27     33.00 o 
  -4  13   5       15.56       23.13      9.80 o 
  -3  13   5      655.46      646.00     31.36 o 
  -2  13   5     1182.86     1103.94     24.73 o 
  -1  13   5      226.74      231.73     19.48 o 
   0  13   5     1506.41     1514.31     35.97 o 
   1  13   5       74.38       73.89     11.89 o 
   2  13   5     3813.87     3825.90     57.48 o 
   3  13   5     6493.13     7025.98     86.88 o 
   4  13   5      146.95      141.53     18.44 o 
   5  13   5     2825.77     2913.47     59.49 o 
   6  13   5      389.90      394.42     21.87 o 
   7  13   5     1094.32     1042.29     32.40 o 
   8  13   5     2445.85     2513.56     80.71 o 
   9  13   5       12.25       19.10     14.74 o 
  -4  14   5      746.92      759.49     68.32 o 
  -3  14   5      152.82      135.55     39.52 o 
  -2  14   5     1096.86     1087.98     59.03 o 
  -1  14   5     1210.85     1238.73     34.01 o 
   0  14   5      248.76      235.22     24.43 o 
   1  14   5     2725.01     2836.50    103.57 o 
   2  14   5     1212.00     1187.81     39.36 o 
   3  14   5     2497.63     2388.83     55.57 o 
   4  14   5     3412.17     3578.92     72.86 o 
   5  14   5       43.22       52.07     11.18 o 
   6  14   5      888.48      994.85     40.73 o 
   7  14   5      606.32      557.83     28.70 o 
   8  14   5      800.15      835.63     51.86 o 
   9  14   5     1373.13     1380.60     64.02 o 
  -3  15   5     1093.26     1140.01     61.67 o 
  -2  15   5      574.60      532.75     50.14 o 
  -1  15   5      766.95      693.83     29.06 o 
   0  15   5     1336.03     1411.26     38.68 o 
   1  15   5        8.20       -5.34     11.21 o 
   2  15   5     2000.38     2229.89     86.76 o 
   3  15   5     1025.42      933.26     33.36 o 
   4  15   5      355.46      290.72     25.41 o 
   5  15   5     1226.88     1282.26     73.20 o 
   6  15   5      158.68      148.42     19.88 o 
   7  15   5      628.09      655.28     48.07 o 
   8  15   5     1068.54     1064.58     56.91 o 
  -1  16   5      533.09      524.54     43.08 o 
   0  16   5      157.85      145.89     18.64 o 
   1  16   5      894.02      929.38     79.45 o 
   3  16   5     1165.27     1164.62     44.36 o 
   4  16   5     1429.93     1467.71     45.81 o 
   5  16   5       20.09       41.83     15.16 o 
   6  16   5      499.76      451.10     29.55 o 
   7  16   5      328.04      311.09     36.31 o 
   1  17   5        3.17       10.02     23.15 o 
   2  17   5      637.47      656.82     31.02 o 
   3  17   5      475.57      474.62     28.10 o 
   4  17   5       64.43       43.27     14.46 o 
   5  17   5      576.67      501.83     31.35 o 
  -3 -16   6      575.50      565.26     29.10 o 
  -2 -16   6       10.10       40.27     29.14 o 
  -1 -16   6      303.61      288.26     41.30 o 
   0 -16   6      245.62      268.47     38.78 o 
   1 -16   6       19.93       22.66     24.61 o 
   2 -16   6      500.26      544.91     51.11 o 
  -5 -15   6      341.16      354.97     39.70 o 
  -4 -15   6      961.35      966.27     36.10 o 
  -3 -15   6        4.00       12.49      6.78 o 
  -2 -15   6      354.50      314.19     23.03 o 
  -1 -15   6       34.04       -5.22     17.78 o 
   0 -15   6       92.41       98.55     22.72 o 
   1 -15   6      538.30      644.32     47.33 o 
   2 -15   6      364.94      357.56     39.47 o 
   3 -15   6       11.19       29.83     23.52 o 
   4 -15   6       38.47       37.40     25.53 o 
  -6 -14   6      475.70      472.69     42.97 o 
  -5 -14   6      325.29      297.72     37.29 o 
  -4 -14   6      161.89      179.73     20.48 o 
  -3 -14   6      335.39      323.01     22.68 o 
  -2 -14   6       59.24       26.73     20.94 o 
  -1 -14   6       99.32      107.63     14.18 o 
   0 -14   6      429.34      396.16     37.29 o 
   1 -14   6       74.24       72.91     22.77 o 
   2 -14   6      283.53      269.73     35.85 o 
   3 -14   6      388.39      380.21     35.57 o 
   4 -14   6        1.69       20.94     18.47 o 
   5 -14   6      499.81      616.79     55.47 o 
  -7 -13   6      411.24      394.10     43.71 o 
  -6 -13   6       32.27       47.50     23.46 o 
  -5 -13   6      324.70      281.25     22.95 o 
  -4 -13   6      573.99      584.90     39.70 o 
  -3 -13   6      104.17      103.04     17.75 o 
  -2 -13   6      699.25      662.17     28.16 o 
  -1 -13   6      794.93      850.15     28.53 o 
   0 -13   6       12.08       16.41     22.37 o 
   1 -13   6      587.95      587.19     36.37 o 
   2 -13   6      642.80      636.35     46.01 o 
   3 -13   6      674.04      627.11     42.79 o 
   4 -13   6     1229.29     1445.37     68.03 o 
   5 -13   6        3.55       18.93     19.56 o 
   6 -13   6      429.57      456.22     42.68 o 
  -7 -12   6       15.31       29.31     20.19 o 
  -6 -12   6      295.46      290.21     40.56 o 
  -5 -12   6      744.40      703.75     28.15 o 
  -4 -12   6       70.23       62.55     14.48 o 
  -3 -12   6     1799.30     1743.28     36.00 o 
  -2 -12   6     1834.86     1808.17     39.70 o 
  -1 -12   6      367.97      300.16     19.82 o 
   0 -12   6     2219.46     2367.81     41.47 o 
   1 -12   6      480.72      455.65     38.03 o 
   2 -12   6     2475.89     2384.26     68.67 o 
   3 -12   6     2091.70     2050.22     59.37 o 
   4 -12   6      119.37      103.72     28.57 o 
   5 -12   6      983.46     1042.84     52.20 o 
   6 -12   6      572.99      481.29     40.27 o 
   7 -12   6      293.03      338.91     46.81 o 
  -8 -11   6       18.16       16.00     16.00 o 
  -7 -11   6     1009.92      986.91     52.49 o 
  -6 -11   6      440.04      452.21     45.38 o 
  -5 -11   6      519.29      479.64     25.08 o 
  -4 -11   6     3029.03     3225.44     77.84 o 
  -3 -11   6      878.89      778.53     24.80 o 
  -2 -11   6     2671.30     2690.86     60.23 o 
  -1 -11   6     2832.07     2762.05     62.90 o 
   0 -11   6       13.97       25.33      9.81 o 
   1 -11   6     2457.27     2527.81     34.30 o 
   2 -11   6      643.78      576.12     36.77 o 
   3 -11   6     2365.55     2381.27     74.40 o 
   4 -11   6     2487.62     2649.63     72.05 o 
   5 -11   6      126.15       98.67     34.59 o 
   6 -11   6      574.82      576.52     44.80 o 
   7 -11   6      508.08      567.34     41.47 o 
   8 -11   6      277.72      246.68     23.00 o 
  -9 -10   6      155.19      171.18     48.13 o 
  -8 -10   6     1651.76     1803.44     70.39 o 
  -7 -10   6      371.09      328.47     36.48 o 
  -6 -10   6      688.16      642.66     47.44 o 
  -5 -10   6     1581.13     1627.00     34.22 o 
  -4 -10   6      225.57      235.92     17.65 o 
  -3 -10   6     4561.28     4844.18    107.67 o 
  -2 -10   6     2119.03     2020.28     46.34 o 
  -1 -10   6     2100.98     2096.57     49.71 o 
   0 -10   6     4383.41     4576.01     64.79 o 
   1 -10   6      639.73      589.44     19.45 o 
   2 -10   6     4767.23     5027.23     92.64 o 
   3 -10   6     2268.27     2275.26     60.29 o 
   4 -10   6     1028.99     1065.95     45.03 o 
   5 -10   6     1237.72     1301.32     56.62 o 
   6 -10   6      173.16      212.19     26.85 o 
   7 -10   6      896.86      878.03     49.74 o 
   8 -10   6      734.38      756.41     34.71 o 
   9 -10   6       87.66       39.98     23.86 o 
  -9  -9   6     1034.85     1093.32     63.56 o 
  -8  -9   6       61.05       59.03     24.09 o 
  -7  -9   6     3395.74     3574.35    106.93 o 
  -6  -9   6     1143.71     1111.16     47.27 o 
  -5  -9   6      945.13      845.74     39.41 o 
  -4  -9   6     5455.55     5754.02     86.56 o 
  -3  -9   6      258.28      262.84     15.58 o 
  -2  -9   6     9832.69    10459.67    112.34 o 
  -1  -9   6     2796.31     2794.05     47.94 o 
   0  -9   6       26.80       41.09      8.25 o 
   1  -9   6     2613.56     2526.37     43.65 o 
   2  -9   6     1095.82     1018.35     21.18 o 
   3  -9   6     4565.08     4926.44    103.95 o 
   4  -9   6     1808.38     1820.70     64.65 o 
   5  -9   6      101.36       90.92     22.60 o 
   6  -9   6     1167.05     1122.06     46.18 o 
   7  -9   6      659.73      644.15     40.27 o 
   8  -9   6      335.07      308.85     28.34 o 
   9  -9   6      491.99      447.02     29.66 o 
  -9  -8   6      211.82      197.62     33.16 o 
  -8  -8   6     3116.44     3182.49     82.61 o 
  -7  -8   6        5.53       22.60     17.21 o 
  -6  -8   6     3041.08     3053.48     76.18 o 
  -5  -8   6     1541.77     1524.93     28.35 o 
  -4  -8   6      106.77      127.93     13.22 o 
  -3  -8   6     8386.70     8912.03    169.66 o 
  -2  -8   6      279.03      263.59     19.45 o 
  -1  -8   6     4546.10     4341.11     59.76 o 
   0  -8   6     2197.51     2255.14     29.20 o 
   1  -8   6        4.91       48.65      9.58 o 
   2  -8   6     4559.94     4751.72     38.02 o 
   3  -8   6      782.27      752.40     31.95 o 
   4  -8   6     2017.93     1882.20     63.27 o 
   5  -8   6     1205.51     1133.42     45.15 o 
   6  -8   6      268.72      272.02     29.08 o 
   7  -8   6      134.33      109.74     18.70 o 
   8  -8   6     1007.21     1082.88     45.83 o 
   9  -8   6        0.99        8.51     11.72 o 
  10  -8   6      169.55      115.53     31.78 o 
  -9  -7   6     1110.83     1320.94     59.54 o 
  -8  -7   6      184.52      188.79     30.92 o 
  -7  -7   6     4612.05     4873.78     94.19 o 
  -6  -7   6      125.86      118.52     30.40 o 
  -5  -7   6     2225.80     2052.55     46.00 o 
  -4  -7   6     5594.58     5823.79     69.83 o 
  -3  -7   6       23.89       29.22      8.00 o 
  -2  -7   6     9342.09     9481.72    136.24 o 
  -1  -7   6      634.88      661.19     17.50 o 
   0  -7   6     1603.42     1543.58     27.87 o 
   1  -7   6     4471.68     4583.54     51.76 o 
   2  -7   6     1033.97     1027.67     31.29 o 
   3  -7   6     2953.58     3065.91     62.93 o 
   4  -7   6     2039.59     1980.69     55.13 o 
   5  -7   6      136.67       93.45     18.07 o 
   6  -7   6      211.46      194.18     19.79 o 
   7  -7   6      373.99      415.95     27.76 o 
   8  -7   6        0.78       14.05     11.30 o 
   9  -7   6      969.24      876.27     35.46 o 
  10  -7   6      216.90      198.60     32.24 o 
 -10  -6   6      319.27      257.19     23.94 o 
  -9  -6   6      327.02      277.91     25.39 o 
  -8  -6   6     2593.90     2820.10     63.37 o 
  -7  -6   6      345.12      282.95     21.13 o 
  -6  -6   6     4615.41     4908.08    118.52 o 
  -5  -6   6     3728.35     3662.88     73.28 o 
  -4  -6   6       68.43       91.33     24.55 o 
  -3  -6   6     5656.64     6019.74    160.22 o 
  -2  -6   6      185.11      160.38     11.49 o 
  -1  -6   6     5652.70     5584.44     79.05 o 
   0  -6   6     3702.13     3906.80     95.43 o 
   1  -6   6     1345.64     1334.42     23.37 o 
   2  -6   6      105.67      139.31      8.10 o 
   3  -6   6      376.07      361.46      9.00 o 
   4  -6   6      403.29      405.97     22.95 o 
   5  -6   6     2100.36     2042.19     52.95 o 
   6  -6   6     1165.19     1169.67     42.85 o 
   7  -6   6       40.09       45.43     13.08 o 
   8  -6   6     1707.66     1832.81     52.26 o 
   9  -6   6      751.91      670.91     27.45 o 
  10  -6   6      263.86      257.57     35.85 o 
 -10  -5   6      504.52      525.49     29.89 o 
  -9  -5   6      836.26      824.48     35.59 o 
  -8  -5   6      347.79      271.57     23.38 o 
  -7  -5   6     2341.62     2406.69     47.59 o 
  -6  -5   6      107.79      124.41     11.72 o 
  -5  -5   6      403.88      411.81     16.05 o 
  -4  -5   6     2830.27     2764.87     41.84 o 
  -3  -5   6      740.08      798.98     18.98 o 
  -2  -5   6     1506.73     1473.57     26.54 o 
  -1  -5   6     1432.35     1357.43     35.16 o 
   0  -5   6      429.69      455.96     33.82 o 
   1  -5   6     3800.96     3875.98     51.23 o 
   2  -5   6     4004.26     4003.10     47.88 o 
   3  -5   6       28.00       39.78     12.39 o 
   4  -5   6     5657.60     5561.35     88.46 o 
   5  -5   6      507.41      477.10     25.36 o 
   6  -5   6     1100.94     1106.63     36.37 o 
   7  -5   6     1809.07     1849.79     57.94 o 
   8  -5   6      295.86      279.19     27.65 o 
   9  -5   6     1386.81     1360.64     66.60 o 
  10  -5   6      565.74      542.21     45.83 o 
  11  -5   6      144.50      116.51     29.83 o 
 -10  -4   6       50.99       34.74     14.48 o 
  -9  -4   6      285.59      288.53     23.32 o 
  -8  -4   6      944.28      962.44     58.60 o 
  -7  -4   6      197.04      146.87     26.53 o 
  -6  -4   6     1136.36     1084.09     18.31 o 
  -5  -4   6      922.06      955.63     28.31 o 
  -4  -4   6      312.90      310.46     13.12 o 
  -3  -4   6     4583.65     4824.51     69.38 o 
  -2  -4   6     1520.38     1438.49     24.12 o 
  -1  -4   6     1079.82     1155.75     37.66 o 
   0  -4   6     7110.54     6910.89     75.23 o 
   1  -4   6      186.94      188.94     10.90 o 
   2  -4   6      113.16      136.33     15.23 o 
   3  -4   6     1020.05      877.46     14.60 o 
   4  -4   6      490.80      558.36      8.67 o 
   5  -4   6    10139.46    10718.86    121.27 o 
   6  -4   6     3348.69     3348.62     68.15 o 
   7  -4   6      119.11      119.38     17.04 o 
   8  -4   6     3668.26     3787.99     83.72 o 
   9  -4   6      200.90      177.83     27.13 o 
  10  -4   6     1701.29     1592.51     56.79 o 
  11  -4   6      862.33      815.90     47.56 o 
 -10  -3   6      371.46      372.51     25.29 o 
  -9  -3   6      615.13      591.09     33.59 o 
  -8  -3   6        4.04        8.53     11.11 o 
  -7  -3   6      992.94     1052.54     30.36 o 
  -6  -3   6      973.49      965.59     29.58 o 
  -5  -3   6     1919.57     1861.80     26.66 o 
  -4  -3   6     2711.14     2603.79     32.04 o 
  -3  -3   6     2056.27     2056.81     52.40 o 
  -2  -3   6      200.18      250.68     21.57 o 
  -1  -3   6    10835.42    11257.11    161.08 o 
   0  -3   6      151.05      137.70      8.45 o 
   1  -3   6     6492.68     6500.12     68.95 o 
   2  -3   6     8983.68     9255.70     93.09 o 
   3  -3   6      864.83     1011.53     28.65 o 
   5  -3   6     2889.50     2900.10     19.94 o 
   6  -3   6     7633.96     8197.80    159.59 o 
   7  -3   6     4526.54     4713.10     79.91 o 
   8  -3   6        9.53       -2.90      9.75 o 
   9  -3   6     3155.65     3083.13     79.91 o 
  10  -3   6      699.83      622.64     40.33 o 
  11  -3   6      461.11      389.74     38.49 o 
 -10  -2   6      211.97      224.61     22.97 o 
  -9  -2   6      148.23      137.67     21.43 o 
  -8  -2   6      930.56      967.44     48.59 o 
  -7  -2   6      314.37      348.69     19.92 o 
  -6  -2   6     1071.14     1079.16     37.89 o 
  -5  -2   6     2268.62     2214.59     42.10 o 
  -4  -2   6        9.65        8.47     20.59 o 
  -3  -2   6     3372.93     3272.01     52.29 o 
  -2  -2   6    21367.63    22434.26    155.40 o 
  -1  -2   6      220.56      230.43     14.80 o 
   0  -2   6    21747.76    22211.57    187.76 o 
   1  -2   6     1575.30     1490.80     28.05 o 
   2  -2   6     6219.32     6464.51     92.53 o 
   3  -2   6    33196.20    34265.93    297.90 o 
   4  -2   6     1349.60     1315.16     25.50 o 
   5  -2   6    10050.25    10451.71    126.35 o 
   6  -2   6     1895.75     1873.04     19.69 o 
   7  -2   6      805.97      745.31     15.95 o 
   8  -2   6     6108.07     6235.93     62.63 o 
   9  -2   6      125.01      131.02     22.20 o 
  10  -2   6     1781.13     1796.61     55.99 o 
  11  -2   6      480.38      422.95     37.46 o 
  12  -2   6       14.74        9.58     13.48 o 
 -10  -1   6      244.65      242.15     25.32 o 
  -9  -1   6      696.49      631.05     31.67 o 
  -8  -1   6       69.97       46.39     14.72 o 
  -7  -1   6      532.09      547.27     26.14 o 
  -6  -1   6     3905.53     4254.84    152.53 o 
  -5  -1   6      145.56      138.70     17.58 o 
  -4  -1   6     9415.19     9736.57     81.89 o 
  -3  -1   6     2732.23     2726.84     36.80 o 
  -2  -1   6     1943.70     1700.96     27.95 o 
  -1  -1   6    19049.20    18854.63    167.28 o 
   0  -1   6       13.49       18.30      6.88 o 
   1  -1   6    21635.67    21202.87    176.97 o 
   2  -1   6     6119.93     5873.42     85.65 o 
   3  -1   6     4528.33     4737.02     60.18 o 
   4  -1   6     5631.68     5437.90     80.71 o 
   5  -1   6       59.48       67.49     12.68 o 
   6  -1   6     4716.64     4746.38     48.39 o 
   7  -1   6     7214.74     7669.59     68.45 o 
   8  -1   6      116.26       97.42      9.04 o 
   9  -1   6     4657.78     4914.91    107.16 o 
  10  -1   6      509.34      493.97     32.35 o 
  11  -1   6      224.17      196.07     28.28 o 
  12  -1   6      224.41      183.97     29.77 o 
 -10   0   6      368.32      402.02     32.87 o 
  -9   0   6      105.82       79.62     15.23 o 
  -8   0   6     1507.53     1482.99     43.87 o 
  -7   0   6     2830.24     2901.83     58.61 o 
  -6   0   6     2178.23     2258.52     50.87 o 
  -5   0   6     9007.19     9790.18     97.77 o 
  -4   0   6        7.30        4.63      8.78 o 
  -3   0   6    10603.45    10520.61     93.48 o 
  -2   0   6     7148.19     6674.81     74.84 o 
  -1   0   6    10439.52    10522.47    106.23 o 
   0   0   6    20479.03    20796.49    177.31 o 
   1   0   6      705.23      605.08     16.69 o 
   2   0   6     9571.90     9225.99    129.53 o 
   3   0   6    16067.72    16465.33    142.21 o 
   4   0   6     1366.47     1243.67     25.81 o 
   5   0   6    14709.93    15553.57    104.52 o 
   6   0   6      908.90      917.80     43.28 o 
   7   0   6     2796.14     2863.81     42.79 o 
   8   0   6     6135.09     6405.55     63.33 o 
   9   0   6        7.91       12.55      5.40 o 
  10   0   6     1067.96     1020.12     41.36 o 
  11   0   6       43.65       41.47     18.87 o 
  12   0   6       36.96       22.09     15.49 o 
 -10   1   6      200.88      197.25     21.59 o 
  -9   1   6     1073.17     1036.23     34.73 o 
  -8   1   6      128.97      113.51     16.81 o 
  -7   1   6     3649.16     3998.32     97.98 o 
  -6   1   6     3950.87     4353.39     58.28 o 
  -5   1   6     1920.29     1933.66    106.15 o 
  -4   1   6     9071.80     9598.82    148.95 o 
  -3   1   6     2899.12     2878.11     38.62 o 
  -2   1   6    18140.53    18373.85    196.90 o 
  -1   1   6    20727.15    21097.30    383.83 o 
   0   1   6     4463.36     4138.30     58.51 o 
   1   1   6     6439.69     6114.06     91.50 o 
   2   1   6    21018.91    21280.08    179.95 o 
   3   1   6     3567.06     3450.15     50.42 o 
   4   1   6    14265.37    14736.06    102.17 o 
   5   1   6     4246.75     4328.47     71.08 o 
   6   1   6     4031.18     4110.65     63.27 o 
   7   1   6     3928.49     3993.64     69.09 o 
   8   1   6       26.22       15.90      6.03 o 
   9   1   6     2321.33     2311.78     32.13 o 
  10   1   6     1136.84     1013.64     40.38 o 
  11   1   6       11.30       20.25     13.54 o 
  12   1   6      568.03      550.19     33.96 o 
 -10   2   6      536.98      476.34     29.61 o 
  -9   2   6      239.06      246.82     25.93 o 
  -8   2   6     1950.81     2174.81     57.51 o 
  -7   2   6      283.54      255.57     18.71 o 
  -6   2   6     4877.68     5248.37     91.55 o 
  -5   2   6     4956.04     5260.71     52.66 o 
  -4   2   6        0.71        1.59      5.58 o 
  -3   2   6     9123.60     9417.05     60.28 o 
  -2   2   6     8921.76     8805.74     57.64 o 
  -1   2   6    13618.60    13474.37     72.84 o 
   0   2   6    14631.83    14583.88    101.28 o 
   1   2   6       31.06       45.64      6.03 o 
   2   2   6    12202.92    12835.39     73.43 o 
   3   2   6    12730.44    12291.06    170.95 o 
   4   2   6     3445.87     3490.37     52.32 o 
   5   2   6     8161.15     8571.06     76.41 o 
   6   2   6      710.50      758.78     36.25 o 
   7   2   6      136.68      137.34     11.35 o 
   8   2   6     1911.93     1801.48     21.58 o 
   9   2   6      835.93      787.14     22.12 o 
  10   2   6      588.99      549.07     19.74 o 
  11   2   6      320.49      295.54     28.80 o 
  12   2   6        1.77       -3.33     14.40 o 
  -9   3   6      724.90      739.95     31.18 o 
  -8   3   6        6.95       22.63      8.51 o 
  -7   3   6     4507.29     4751.96     66.05 o 
  -6   3   6      751.30      742.28     17.46 o 
  -5   3   6     2843.16     2849.03     40.56 o 
  -4   3   6     4381.63     4483.83     49.34 o 
  -3   3   6     1267.91     1237.78     19.19 o 
  -2   3   6    10040.90     9929.67     50.51 o 
  -1   3   6     7897.35     8288.79     41.49 o 
   0   3   6     1384.68     1222.32     19.66 o 
   1   3   6     4696.94     4804.39     47.69 o 
   2   3   6     2640.32     2538.57     30.47 o 
   3   3   6     1054.76     1072.06     17.40 o 
   4   3   6     7278.48     7328.71    112.66 o 
   5   3   6      139.38      164.75     14.17 o 
   6   3   6      779.15      737.49     19.70 o 
   7   3   6      476.81      452.11     30.89 o 
   8   3   6      114.09      112.61      6.89 o 
   9   3   6     1563.32     1524.42     40.44 o 
  10   3   6     1865.64     1716.72     65.37 o 
  11   3   6       14.06       14.44      6.57 o 
  12   3   6      412.51      384.34     31.26 o 
  -9   4   6       90.08      125.34     26.16 o 
  -8   4   6     1141.66     1175.47     53.01 o 
  -7   4   6       57.91       68.69     19.30 o 
  -6   4   6     4100.17     4310.56     56.21 o 
  -5   4   6     2281.58     2295.96     37.84 o 
  -4   4   6      109.35       99.68      8.16 o 
  -3   4   6     2670.09     2641.58     46.98 o 
  -2   4   6     6105.98     6049.70     68.59 o 
  -1   4   6     3883.56     3969.27     39.73 o 
   0   4   6     4565.54     4914.50     45.83 o 
   1   4   6      551.20      670.48     11.85 o 
   2   4   6      332.28      346.87     12.40 o 
   3   4   6     6175.58     5963.56     90.58 o 
   4   4   6     1412.78     1284.08     21.18 o 
   5   4   6     3052.57     3047.88     36.87 o 
   6   4   6     4424.93     4429.76     90.64 o 
   7   4   6      316.93      281.44     11.62 o 
   8   4   6     2616.65     2533.27     53.21 o 
   9   4   6     2284.88     2235.49     44.95 o 
  10   4   6      179.61      168.68     14.63 o 
  11   4   6     2347.79     2406.95     50.85 o 
  -9   5   6      408.55      450.26     41.76 o 
  -8   5   6       14.61       -6.50     20.05 o 
  -7   5   6     1499.92     1529.15     44.57 o 
  -6   5   6      171.89      160.91     15.63 o 
  -5   5   6     3845.91     4059.65     73.45 o 
  -4   5   6     1663.86     1693.45     29.78 o 
  -3   5   6      352.02      353.56     21.34 o 
  -2   5   6      719.26      655.29     13.99 o 
  -1   5   6     5532.56     5493.00     62.73 o 
   0   5   6      521.88      542.78     13.91 o 
   1   5   6      383.46      332.08      7.95 o 
   2   5   6      457.20      465.89     18.16 o 
   3   5   6      168.89      190.05     15.29 o 
   4   5   6    11167.97    11249.28     82.09 o 
   5   5   6    13124.40    13156.58     97.69 o 
   6   5   6      685.06      672.30     52.00 o 
   7   5   6     3927.04     3936.85     51.55 o 
   8   5   6      185.19      211.59     21.34 o 
   9   5   6     2494.24     2560.59     54.87 o 
  10   5   6     4017.16     4095.22     71.48 o 
  11   5   6      209.10      188.67     22.83 o 
  12   5   6     1179.04     1150.05     46.58 o 
  -9   6   6      166.63      187.47     35.39 o 
  -8   6   6      417.90      438.90     39.52 o 
  -7   6   6      263.68      216.58     41.04 o 
  -6   6   6      661.44      695.79     20.38 o 
  -5   6   6     1130.03     1145.36     22.22 o 
  -4   6   6      241.17      211.25     11.04 o 
  -3   6   6     1934.34     1914.95     29.16 o 
  -2   6   6     3204.55     3179.11     34.57 o 
  -1   6   6     1322.10     1276.82     19.00 o 
   0   6   6     7344.75     7352.09     45.89 o 
   1   6   6     2242.04     2213.75     23.18 o 
   2   6   6     3592.62     3625.63     42.35 o 
   3   6   6     5835.63     6103.11     99.13 o 
   4   6   6     4425.26     4271.80    129.42 o 
   6   6   6     9598.62     9760.45     96.78 o 
   7   6   6      366.99      378.30     15.08 o 
   8   6   6     3092.06     2950.68     87.08 o 
   9   6   6     1488.20     1418.86     47.33 o 
  10   6   6     2121.02     1956.31     68.38 o 
  11   6   6     3476.53     3697.57     77.04 o 
  12   6   6       26.64       22.54     18.59 o 
  -8   7   6       26.39       25.18     17.67 o 
  -7   7   6      293.59      260.56     19.27 o 
  -6   7   6     1003.94      955.85     22.81 o 
  -5   7   6      207.67      197.56     12.71 o 
  -4   7   6     5155.00     5447.15     49.95 o 
  -3   7   6      982.31      920.33     20.70 o 
  -2   7   6      294.43      299.56     11.50 o 
  -1   7   6     7626.45     7705.04     54.53 o 
   0   7   6     5937.77     5884.80     50.24 o 
   1   7   6     6697.32     6562.38     61.04 o 
   2   7   6     5275.90     5362.77     77.71 o 
   3   7   6      115.79       95.66     23.06 o 
   4   7   6    10978.89    11351.66    152.88 o 
   6   7   6     2822.28     2833.22     93.82 o 
   7   7   6     4450.59     4680.91     62.44 o 
   8   7   6      137.27       85.53     20.94 o 
   9   7   6     2878.36     2874.21     69.93 o 
  10   7   6     2695.55     2651.23     83.29 o 
  11   7   6      391.12      358.19     32.81 o 
  12   7   6      788.13      843.44     45.83 o 
  -8   8   6      393.42      419.91     39.29 o 
  -7   8   6      345.69      349.87     34.07 o 
  -6   8   6       16.82       15.55      9.43 o 
  -5   8   6     2212.09     2174.11     31.56 o 
  -4   8   6      451.01      397.89     16.25 o 
  -3   8   6     2060.39     2178.89     39.74 o 
  -2   8   6     3882.79     4013.53     51.53 o 
  -1   8   6      107.09       95.08      8.26 o 
   0   8   6    10242.54    10095.60     63.81 o 
   1   8   6     6533.11     6471.70     52.75 o 
   2   8   6     1434.56     1344.87     19.01 o 
   3   8   6     5381.02     5504.95     62.91 o 
   4   8   6      717.92      709.70     53.87 o 
   5   8   6     7217.80     7161.71     78.04 o 
   6   8   6     5503.49     5586.66    101.02 o 
   7   8   6      555.66      502.43     19.66 o 
   8   8   6     3110.55     3221.90     83.35 o 
   9   8   6      826.11      713.56     56.45 o 
  10   8   6     1660.41     1599.68     64.08 o 
  11   8   6     1324.06     1310.44     54.96 o 
  12   8   6        4.80       17.50     14.11 o 
  -7   9   6      321.17      371.38     36.54 o 
  -6   9   6     1282.12     1285.75     35.25 o 
  -5   9   6      242.78      183.56     14.31 o 
  -4   9   6     1994.94     2127.44     30.14 o 
  -3   9   6     1160.25     1133.00     22.59 o 
  -2   9   6     1474.90     1441.84     24.61 o 
  -1   9   6     8406.26     8800.15    118.65 o 
   0   9   6     1331.05     1274.33     22.14 o 
   1   9   6     8680.95     8733.81     83.13 o 
   2   9   6     5389.10     5394.13     61.93 o 
   3   9   6      478.18      484.85     28.40 o 
   4   9   6     6626.82     6816.71     72.85 o 
   5   9   6       85.57       97.51     11.42 o 
   6   9   6     6994.23     7061.93    145.51 o 
   7   9   6     3115.96     3198.01     53.78 o 
   8   9   6       64.62       67.40     13.54 o 
   9   9   6     1740.62     1720.72     68.61 o 
  10   9   6      496.05      435.74     41.53 o 
  11   9   6      537.08      455.31     39.07 o 
  -7  10   6      319.07      255.96     24.75 o 
  -6  10   6      117.45      118.89     16.39 o 
  -5  10   6     3253.13     3502.51     71.92 o 
  -4  10   6      436.08      406.76     22.42 o 
  -3  10   6     2095.28     2125.86     31.63 o 
  -2  10   6     1817.40     1890.58     27.56 o 
  -1  10   6      788.09      716.16     17.92 o 
   0  10   6    12372.58    12867.15    106.08 o 
   1  10   6     3237.81     3195.98     57.12 o 
   2  10   6      381.24      352.94     18.10 o 
   3  10   6     1493.13     1480.72     43.02 o 
   4  10   6      192.60      233.34     19.01 o 
   5  10   6    10359.80    10872.67     88.87 o 
   6  10   6     2812.18     2779.12     58.34 o 
   7  10   6      575.92      467.11     18.92 o 
   8  10   6     1994.22     2093.36     64.19 o 
   9  10   6      471.46      398.74     41.19 o 
  10  10   6      565.63      597.23     45.95 o 
  11  10   6      579.67      593.10     46.70 o 
  -6  11   6     1096.62     1051.03     35.49 o 
  -5  11   6       95.84       96.86     15.56 o 
  -4  11   6     2057.71     2122.89     60.32 o 
  -3  11   6      796.65      752.06     20.84 o 
  -2  11   6      620.91      593.59     21.44 o 
  -1  11   6     4691.95     4893.08     59.86 o 
   0  11   6       28.29       18.27     10.48 o 
   1  11   6     5964.15     5934.58    126.29 o 
   2  11   6     2486.21     2566.34     55.95 o 
   3  11   6       16.94      -12.16     17.73 o 
   4  11   6     4661.14     4735.20     61.56 o 
   5  11   6      488.39      424.99     32.38 o 
   6  11   6     2876.10     2719.65     41.66 o 
   7  11   6     1072.94     1153.63     30.39 o 
   9  11   6      479.21      503.15     39.12 o 
  10  11   6      441.10      384.63     39.12 o 
  11  11   6       30.16       19.45     10.27 o 
  -5  12   6     1071.68     1185.36     40.81 o 
  -4  12   6        3.47        0.43     12.94 o 
  -3  12   6      983.02      909.27     30.25 o 
  -2  12   6      987.72      986.85     25.19 o 
  -1  12   6      250.69      245.94     12.88 o 
   0  12   6     3131.08     3235.04     75.55 o 
   1  12   6      279.12      275.84     18.85 o 
   2  12   6      469.44      426.53     20.89 o 
   3  12   6     1371.47     1394.52     31.88 o 
   4  12   6        5.13        9.18     16.21 o 
   5  12   6     1244.37     1246.79     33.24 o 
   6  12   6      315.96      315.49     20.66 o 
   7  12   6      118.12       83.41     17.04 o 
   8  12   6     1337.07     1388.98     56.73 o 
   9  12   6      372.97      368.40     36.03 o 
  10  12   6       56.06       51.40     18.41 o 
  -5  13   6      189.34      184.61     25.96 o 
  -4  13   6     1326.23     1369.23     37.41 o 
  -3  13   6      349.81      328.86     23.63 o 
  -2  13   6       57.18       71.80     12.86 o 
  -1  13   6      570.30      582.22     25.27 o 
   0  13   6       57.86       68.86     16.47 o 
   1  13   6     2089.05     2117.99     49.42 o 
   2  13   6      908.22      911.73     65.71 o 
   3  13   6       67.16       77.13     12.46 o 
   4  13   6      607.02      601.53     28.06 o 
   5  13   6      400.84      416.51     23.23 o 
   6  13   6      184.72      205.31     17.27 o 
   7  13   6     1309.76     1262.41     34.28 o 
   8  13   6      129.27      130.91     39.12 o 
   9  13   6      457.70      475.44     46.75 o 
  -4  14   6        8.02       28.68     18.47 o 
  -3  14   6      615.02      668.01     46.41 o 
  -2  14   6      743.47      740.48     30.57 o 
  -1  14   6        1.26        0.19     13.57 o 
   0  14   6      626.70      595.51     28.30 o 
   1  14   6       28.31       27.24     10.09 o 
   2  14   6      484.74      450.43     40.79 o 
   3  14   6     1496.98     1564.29     43.60 o 
   4  14   6     1127.95     1158.32     39.98 o 
   5  14   6      113.10       94.32     20.68 o 
   6  14   6      776.89      741.58     37.34 o 
   7  14   6       20.65       25.65     12.06 o 
   8  14   6     1561.05     1643.62     63.50 o 
   9  14   6      629.79      550.01     46.98 o 
  -2  15   6       39.78       30.46     16.98 o 
  -1  15   6      414.00      391.96     26.93 o 
   0  15   6      135.72      123.65     19.59 o 
   1  15   6      201.36      220.40     20.80 o 
   2  15   6      657.51      629.43     35.85 o 
   3  15   6        9.92       14.03     10.06 o 
   4  15   6      962.30      940.95     34.06 o 
   5  15   6     1057.36     1121.33     39.04 o 
   6  15   6       13.41        9.92      8.97 o 
   7  15   6     1506.91     1489.88     61.55 o 
   8  15   6       93.77       73.37     13.82 o 
  -1  16   6      106.40      106.01     30.92 o 
   0  16   6      268.83      279.02     25.37 o 
   1  16   6      612.07      573.46     30.02 o 
   2  16   6      365.21      344.22     27.24 o 
   3  16   6     1640.53     1681.37     47.97 o 
   4  16   6      353.47      356.22     24.29 o 
   5  16   6      419.72      399.94     33.99 o 
   6  16   6     1465.07     1511.38     88.23 o 
   2  17   6      927.10      934.99     37.47 o 
   3  17   6        0.02       15.49     12.56 o 
   4  17   6      812.01      808.41     38.84 o 
  -1 -16   7      700.31      700.31     51.17 o 
   0 -16   7        8.08       16.12     14.63 o 
  -4 -15   7       28.94       32.90     12.37 o 
  -3 -15   7      392.71      347.33     27.91 o 
  -2 -15   7      648.84      604.51     47.84 o 
  -1 -15   7       44.85       60.18     27.99 o 
   0 -15   7     1328.60     1450.30     68.67 o 
   1 -15   7      220.30      197.28     31.21 o 
   2 -15   7       90.59       96.03     33.62 o 
   3 -15   7      371.38      405.11     44.11 o 
  -5 -14   7       56.19       59.37     35.16 o 
  -4 -14   7     1101.41     1116.17     38.63 o 
  -3 -14   7      375.42      369.88     24.40 o 
  -2 -14   7      432.84      389.68     38.78 o 
  -1 -14   7     1797.15     1881.91     63.45 o 
   0 -14   7       72.64       68.38     29.77 o 
   1 -14   7     1793.28     1839.81     64.71 o 
   2 -14   7      600.69      571.58     58.40 o 
   3 -14   7      220.69      206.40     35.05 o 
   4 -14   7     1199.57     1295.01     68.90 o 
   5 -14   7        4.73        8.60     14.17 o 
  -6 -13   7      178.67      145.02     38.21 o 
  -5 -13   7     1466.56     1465.61     39.93 o 
  -4 -13   7      135.97      115.04     23.23 o 
  -3 -13   7     2276.23     2225.99     45.15 o 
  -2 -13   7     1808.94     1823.73     47.54 o 
  -1 -13   7      148.10      115.78     13.75 o 
   0 -13   7     2156.21     2082.23     74.46 o 
   1 -13   7       12.12       14.57     13.88 o 
   2 -13   7      674.89      675.76     48.24 o 
   3 -13   7      507.59      519.50     45.78 o 
   4 -13   7        1.61       36.48     19.62 o 
   5 -13   7      463.53      472.29     47.10 o 
   6 -13   7       69.69       32.58     21.17 o 
  -7 -12   7      695.34      694.63     55.87 o 
  -6 -12   7     1633.68     1847.15     68.67 o 
  -5 -12   7      296.32      275.00     21.51 o 
  -4 -12   7     1385.98     1402.62     46.21 o 
  -3 -12   7      256.03      245.53     19.72 o 
  -2 -12   7      421.61      360.93     22.37 o 
  -1 -12   7     2630.26     2708.24     68.64 o 
   0 -12   7      242.38      228.36     23.18 o 
   1 -12   7     1538.31     1568.81     51.92 o 
   2 -12   7      133.06      100.45     26.50 o 
   3 -12   7       31.19       41.53     22.54 o 
   4 -12   7      769.35      804.20     55.30 o 
   5 -12   7      312.23      328.59     38.49 o 
   6 -12   7      143.11      105.67     23.75 o 
   7 -12   7       99.72      100.68     26.04 o 
  -7 -11   7      495.01      535.62     46.70 o 
  -6 -11   7      925.17      912.85     55.87 o 
  -5 -11   7     1107.66     1168.35     35.62 o 
  -4 -11   7      789.73      739.39     27.15 o 
  -3 -11   7     1727.56     1711.99     42.56 o 
  -2 -11   7     1131.64     1069.59     30.04 o 
  -1 -11   7      208.48      175.77     23.38 o 
   0 -11   7     1243.05     1268.20     63.47 o 
   1 -11   7       75.38       72.02     23.06 o 
   2 -11   7      124.07      123.05     29.77 o 
   3 -11   7     1169.06     1117.18     49.05 o 
   4 -11   7      409.03      401.61     34.02 o 
   5 -11   7      323.54      355.78     34.30 o 
   6 -11   7      242.65      240.59     34.76 o 
   7 -11   7       38.91       43.83     33.90 o 
   8 -11   7      105.76      104.69     24.21 o 
  -8 -10   7       36.89       38.66     16.58 o 
  -7 -10   7      704.81      669.79     46.47 o 
  -6 -10   7      786.64      835.92     48.99 o 
  -5 -10   7      382.77      333.45     20.82 o 
  -4 -10   7      459.17      463.06     23.34 o 
  -3 -10   7       62.17       70.67     14.39 o 
  -2 -10   7      156.66      167.86     16.25 o 
  -1 -10   7     2061.65     2085.83     47.43 o 
   0 -10   7      396.94      372.88     25.58 o 
   1 -10   7      846.98      800.48     22.48 o 
   2 -10   7      792.38      772.88     40.16 o 
   3 -10   7       37.34       42.91     21.91 o 
   4 -10   7      738.04      756.24     39.29 o 
   5 -10   7      920.45      964.82     48.36 o 
   6 -10   7      305.21      274.55     29.66 o 
   7 -10   7      943.72     1021.84     53.87 o 
   8 -10   7      175.69      196.42     28.17 o 
  -8  -9   7      365.92      344.42     40.10 o 
  -7  -9   7      316.32      292.85     32.07 o 
  -6  -9   7      819.91      749.82     39.93 o 
  -5  -9   7     1138.10     1135.28     33.67 o 
  -4  -9   7       37.63       19.29      8.86 o 
  -3  -9   7      396.55      406.75     19.46 o 
  -2  -9   7     1312.43     1266.76     30.14 o 
  -1  -9   7        4.87       16.45      8.29 o 
   0  -9   7     1966.27     1967.20     43.08 o 
   1  -9   7      868.09      852.07     24.29 o 
   2  -9   7      300.30      265.32     12.88 o 
   3  -9   7     2573.76     2637.41     85.82 o 
   4  -9   7     1479.06     1397.41     46.81 o 
   5  -9   7      234.40      275.58     33.79 o 
   6  -9   7     2049.62     2247.61     60.29 o 
   7  -9   7       19.00        6.42     20.19 o 
   8  -9   7      829.32      915.20     53.35 o 
   9  -9   7      228.01      199.73     20.22 o 
  -9  -8   7      240.56      263.88     41.07 o 
  -8  -8   7       13.56       30.58     23.06 o 
  -7  -8   7      410.18      381.19     37.23 o 
  -6  -8   7      911.42      839.54     47.50 o 
  -5  -8   7      107.16       84.57      9.60 o 
  -4  -8   7     1528.75     1585.76     31.30 o 
  -3  -8   7     1698.97     1643.94     33.89 o 
  -2  -8   7      149.15      136.97     14.80 o 
  -1  -8   7     3328.76     3472.36     53.11 o 
   0  -8   7     1088.97     1001.94     23.19 o 
   1  -8   7     2393.67     2505.31     40.08 o 
   2  -8   7     6595.11     6768.09     74.42 o 
   3  -8   7      602.30      500.16     33.21 o 
   4  -8   7      841.05      826.11     37.63 o 
   5  -8   7     2526.11     2422.81     55.76 o 
   6  -8   7      126.89      108.88     23.52 o 
   7  -8   7     2344.77     2543.90     82.15 o 
   8  -8   7      197.95      157.29     28.91 o 
   9  -8   7      573.87      514.47     27.40 o 
  -9  -7   7       17.83       -7.34     23.18 o 
  -8  -7   7      234.47      235.65     37.00 o 
  -7  -7   7      717.41      627.34     42.05 o 
  -6  -7   7       81.74       99.24     33.27 o 
  -5  -7   7     2640.74     2617.91     47.58 o 
  -4  -7   7     2255.94     2270.30     77.84 o 
  -3  -7   7     1336.84     1337.60     30.50 o 
  -2  -7   7     4076.67     4175.17     59.50 o 
  -1  -7   7      691.66      677.24     34.28 o 
   0  -7   7     3705.43     3769.13     53.64 o 
   1  -7   7     7385.21     7967.15     66.94 o 
   2  -7   7     1762.39     1840.13     25.55 o 
   3  -7   7    10214.52    10720.35    171.38 o 
   4  -7   7     2280.25     2143.61     59.95 o 
   5  -7   7     2173.46     2225.36     73.71 o 
   6  -7   7     2963.56     2986.88     76.30 o 
   7  -7   7      108.83       85.88     20.71 o 
   8  -7   7     1498.96     1560.90     61.21 o 
   9  -7   7      549.55      534.48     25.75 o 
  10  -7   7      262.35      220.85     32.93 o 
  -9  -6   7      519.40      581.97     32.72 o 
  -8  -6   7      513.56      521.03     28.11 o 
  -7  -6   7      361.31      356.64     37.75 o 
  -6  -6   7     1863.00     1784.11     58.00 o 
  -5  -6   7      733.86      753.87     21.08 o 
  -4  -6   7     3141.75     3319.60     61.28 o 
  -3  -6   7     4749.52     4716.62     63.85 o 
  -2  -6   7     1555.65     1562.57     26.62 o 
  -1  -6   7     8908.69     9468.47     78.91 o 
   0  -6   7     3377.95     3422.40     43.10 o 
   1  -6   7     4386.51     4526.24     57.36 o 
   2  -6   7     8740.07     9340.07    101.68 o 
   3  -6   7       37.30       24.28      5.80 o 
   4  -6   7     3621.95     3761.82     80.77 o 
   5  -6   7     2460.70     2493.88     67.46 o 
   6  -6   7     1165.38     1110.01     39.47 o 
   7  -6   7     2023.10     2084.87     49.28 o 
   8  -6   7        4.86        9.41     17.27 o 
   9  -6   7      880.77      887.66     54.96 o 
  10  -6   7      732.94      694.46     50.14 o 
  -9  -5   7      114.47      117.95     31.52 o 
  -8  -5   7     1401.98     1445.78     39.97 o 
  -7  -5   7     1592.86     1614.83     47.44 o 
  -6  -5   7      132.01      151.76     16.52 o 
  -5  -5   7     3877.78     3988.62     47.79 o 
  -4  -5   7     1891.61     1908.77     31.93 o 
  -3  -5   7     5606.97     6062.38     91.98 o 
  -2  -5   7    13262.99    14227.30    134.89 o 
  -1  -5   7      431.93      454.37     16.65 o 
   0  -5   7    10627.26    11162.75     89.49 o 
   1  -5   7     6716.76     6797.68     49.86 o 
   2  -5   7     5516.11     5741.84     79.27 o 
   3  -5   7    13035.13    14202.70     97.21 o 
   4  -5   7      156.66      147.63     14.51 o 
   5  -5   7     7607.49     7905.74    116.79 o 
   6  -5   7     2467.84     2531.28     70.62 o 
   7  -5   7      618.48      588.74     28.34 o 
   8  -5   7      682.84      690.79     34.25 o 
   9  -5   7      100.97      115.25     20.19 o 
  10  -5   7      469.97      356.69     37.12 o 
  11  -5   7      600.97      581.91     45.38 o 
  -9  -4   7     1759.90     1829.24     49.33 o 
  -8  -4   7      590.36      611.82     32.72 o 
  -7  -4   7     1176.17     1208.12     35.99 o 
  -6  -4   7     3111.83     3440.61     64.59 o 
  -5  -4   7       81.39       77.68      9.61 o 
  -4  -4   7     8049.20     8469.64     96.49 o 
  -3  -4   7     2902.26     2966.62     44.45 o 
  -2  -4   7     4583.88     4813.39     70.47 o 
  -1  -4   7    19764.31    20810.80    124.54 o 
   0  -4   7     3095.71     3058.06     54.15 o 
   1  -4   7    10293.14    10770.86     70.93 o 
   3  -4   7     1853.70     1872.29     25.33 o 
   4  -4   7    10052.03    10807.97     76.05 o 
   5  -4   7     5262.91     5416.31     78.45 o 
   6  -4   7     1918.94     1961.13     47.56 o 
   7  -4   7      761.64      752.11     28.45 o 
   8  -4   7      108.92       94.14     16.18 o 
   9  -4   7      301.62      267.72     21.07 o 
  10  -4   7      665.99      637.78     41.93 o 
  11  -4   7       10.05       -4.65     17.96 o 
 -10  -3   7      839.51      815.71     63.59 o 
  -9  -3   7       18.59       12.23      8.17 o 
  -8  -3   7     2795.55     3024.62     67.29 o 
  -7  -3   7     2174.00     2237.86     46.66 o 
  -6  -3   7       84.98       87.01      8.17 o 
  -5  -3   7     5647.62     5982.60     63.67 o 
  -4  -3   7      258.71      259.04     16.46 o 
  -3  -3   7     8370.59     8709.94    108.71 o 
  -2  -3   7     4542.33     4871.08    102.34 o 
  -1  -3   7      301.86      304.55     17.67 o 
   1  -3   7     3757.78     3837.76     47.54 o 
   2  -3   7     3430.45     3358.57     35.96 o 
   3  -3   7      493.90      508.76     12.37 o 
   4  -3   7     1524.39     1542.70     33.41 o 
   5  -3   7     3789.31     3769.11     40.02 o 
   6  -3   7     4322.67     4610.13     53.88 o 
   7  -3   7      128.27      108.48     16.87 o 
   8  -3   7       85.85       93.33     16.58 o 
   9  -3   7      161.92      123.51     23.29 o 
  10  -3   7       31.80       20.77     13.54 o 
  11  -3   7     1166.17     1158.08     49.10 o 
 -10  -2   7      123.67       97.88     18.19 o 
  -9  -2   7     2215.93     2283.77     89.86 o 
  -8  -2   7       37.07       20.76     15.92 o 
  -7  -2   7     1619.32     1698.22     41.06 o 
  -6  -2   7     4162.41     4383.35     74.19 o 
  -5  -2   7       56.78       58.01     18.50 o 
  -4  -2   7    11403.21    11824.55     96.48 o 
  -3  -2   7      244.42      257.97     13.68 o 
  -2  -2   7     2162.82     2049.82     45.43 o 
  -1  -2   7     8432.42     8477.84     82.55 o 
   0  -2   7     2259.80     2141.89     39.18 o 
   1  -2   7    11260.07    11230.38    156.95 o 
   2  -2   7      769.02      752.97     18.47 o 
   3  -2   7      202.41      204.41      9.10 o 
   4  -2   7      169.06      210.50      8.58 o 
   5  -2   7     3680.52     3710.05     40.36 o 
   6  -2   7      531.85      549.32     30.37 o 
   7  -2   7     3772.91     3937.24     83.18 o 
   8  -2   7      399.18      393.98     21.57 o 
   9  -2   7       47.07       54.67     16.41 o 
  10  -2   7      326.83      297.21     29.77 o 
  11  -2   7       28.98       17.38     10.90 o 
  12  -2   7      476.38      484.62     45.20 o 
 -10  -1   7      742.62      788.08     52.09 o 
  -9  -1   7       47.82       29.43     16.54 o 
  -8  -1   7     1742.32     1900.60     50.29 o 
  -7  -1   7     1463.77     1443.61     56.85 o 
  -6  -1   7      352.67      384.01     21.82 o 
  -5  -1   7     7936.27     8597.40     99.97 o 
  -4  -1   7       61.44       57.82      7.04 o 
  -3  -1   7     5032.09     5044.95     91.18 o 
  -2  -1   7      235.30      281.58     14.87 o 
  -1  -1   7      272.02      293.65     17.32 o 
   0  -1   7    11644.29    11425.94    162.06 o 
   1  -1   7     4055.37     3873.97     55.53 o 
   2  -1   7      345.10      332.77     13.02 o 
   3  -1   7      815.21      891.57     21.57 o 
   4  -1   7     1164.38     1137.26     24.84 o 
   5  -1   7      801.91      844.52     26.27 o 
   6  -1   7     5091.83     5219.17    148.55 o 
   7  -1   7      623.36      584.26     24.67 o 
   8  -1   7     1407.89     1365.06     23.78 o 
   9  -1   7     1544.73     1454.89     47.78 o 
  10  -1   7        7.20       18.18     15.72 o 
  11  -1   7     1890.34     1970.31     65.74 o 
  12  -1   7      628.46      574.62     42.39 o 
  -9   0   7     1423.44     1501.39     43.62 o 
  -8   0   7       37.39       34.79     17.45 o 
  -7   0   7     1105.88     1122.17     39.67 o 
  -6   0   7     1646.50     1719.45     35.18 o 
  -5   0   7       28.65       39.58      7.10 o 
  -4   0   7     5033.67     5015.43     68.62 o 
  -3   0   7      155.39      172.14     11.79 o 
  -2   0   7      374.93      373.81     13.67 o 
  -1   0   7     1106.47     1150.62     31.49 o 
   0   0   7     1752.61     1651.02     35.05 o 
   1   0   7     4170.06     3801.34     55.82 o 
   2   0   7    16979.61    17411.68    152.76 o 
   3   0   7     2765.12     2560.71     40.27 o 
   4   0   7     1084.75     1297.25     27.42 o 
   5   0   7     1303.48     1180.57     28.45 o 
   6   0   7      263.47      274.49     10.87 o 
   7   0   7    10307.98    11116.99     95.01 o 
   8   0   7     3596.00     3533.85     65.83 o 
   9   0   7      175.07      161.71     20.14 o 
  10   0   7      828.79      765.19     42.79 o 
  11   0   7        4.01       11.36     13.54 o 
  12   0   7     1306.87     1251.30     51.63 o 
  -9   1   7      172.86      131.72     21.91 o 
  -8   1   7      550.88      534.67     28.38 o 
  -7   1   7       44.06       46.23     15.35 o 
  -6   1   7       23.61       15.32      9.70 o 
  -5   1   7     3522.21     3639.75     68.00 o 
  -4   1   7     1680.20     1655.02     29.50 o 
  -3   1   7      345.72      335.45     15.29 o 
  -2   1   7     1275.68     1245.64     24.00 o 
  -1   1   7     1162.39     1153.04     21.89 o 
   0   1   7     5481.67     5544.55     89.09 o 
   1   1   7    18337.36    18127.02    161.48 o 
   2   1   7      981.36     1098.54     26.27 o 
   3   1   7     8461.60     8648.62     74.29 o 
   4   1   7     4057.48     3947.97     66.43 o 
   5   1   7      143.49      185.35     12.33 o 
   6   1   7     4301.71     4229.57     66.31 o 
   7   1   7      725.70      671.34     20.46 o 
   8   1   7     5591.70     5931.38     97.18 o 
   9   1   7     3945.22     4015.85     59.86 o 
  10   1   7       57.68       40.44     26.10 o 
  11   1   7     1127.27     1161.75     50.42 o 
  12   1   7      387.58      347.17     30.12 o 
  -9   2   7      386.93      413.12     31.19 o 
  -8   2   7       80.17       71.81     20.19 o 
  -7   2   7       75.01       79.83     13.85 o 
  -6   2   7     1045.68     1059.35     32.73 o 
  -5   2   7      525.52      444.35     18.58 o 
  -4   2   7     2220.69     2208.43     30.47 o 
  -3   2   7     7980.13     8054.38     56.11 o 
  -2   2   7      299.28      265.85     12.46 o 
  -1   2   7     6209.33     6373.46     58.75 o 
   0   2   7      114.39      123.45     10.96 o 
   1   2   7     6176.49     6547.40    101.19 o 
   2   2   7    30477.86    31002.97    258.95 o 
   3   2   7     6705.38     6797.45    105.49 o 
   5   2   7     4806.60     4947.32     97.98 o 
   6   2   7       62.11       61.72     11.19 o 
   7   2   7    11775.34    12236.87    256.65 o 
   8   2   7     1127.20     1043.04     23.29 o 
   9   2   7     2322.34     2273.70     47.81 o 
  10   2   7     1440.35     1382.41     49.28 o 
  11   2   7      325.47      317.00     31.72 o 
  12   2   7     1254.98     1072.44     48.87 o 
  -9   3   7      127.53       66.56     13.18 o 
  -8   3   7      413.72      425.74     24.62 o 
  -7   3   7      760.38      734.57     26.10 o 
  -6   3   7        3.26        8.89     11.92 o 
  -5   3   7     1040.64     1033.43     19.55 o 
  -4   3   7     1740.33     1756.75     50.31 o 
  -3   3   7     1267.95     1206.98     18.68 o 
  -2   3   7    12297.85    12355.46     69.35 o 
  -1   3   7      677.60      618.72     12.87 o 
   0   3   7      529.13      528.92     11.19 o 
   1   3   7     9957.00    10085.17     71.36 o 
   2   3   7      307.15      345.72     12.90 o 
   3   3   7    35481.14    36209.18    140.54 o 
   4   3   7     8039.43     7950.31    122.47 o 
   5   3   7     1690.75     1605.82     39.29 o 
   6   3   7     6648.09     6877.81    101.56 o 
   7   3   7      288.21      277.62     11.73 o 
   8   3   7     7418.15     7831.02    289.23 o 
   9   3   7     2472.22     2326.26     49.48 o 
  10   3   7       21.85       10.36     17.84 o 
  11   3   7     2546.96     2464.51     55.24 o 
  -9   4   7      420.32      397.75     30.58 o 
  -8   4   7      735.47      770.94     30.77 o 
  -7   4   7      141.50      155.81     20.00 o 
  -6   4   7     1970.00     1999.91     28.24 o 
  -5   4   7      574.68      508.93     15.45 o 
  -4   4   7     1239.88     1254.25     22.21 o 
  -3   4   7    10671.38    11038.21     72.09 o 
  -2   4   7      176.38      170.83      9.09 o 
  -1   4   7    10639.67    10522.57     60.36 o 
   0   4   7     4672.30     4570.53     44.67 o 
   1   4   7     5240.51     5564.80     98.24 o 
   2   4   7    21229.32    21707.31    106.71 o 
   3   4   7      130.34      122.78     15.23 o 
   4   4   7    16085.78    16817.95    104.30 o 
   5   4   7     9559.90     9979.60    112.09 o 
   6   4   7      242.20      236.45     10.44 o 
   7   4   7     6581.91     6798.11     91.67 o 
   8   4   7      214.83      243.60     18.36 o 
   9   4   7     3936.73     3886.24     72.02 o 
  10   4   7     2024.59     2070.56     45.20 o 
  11   4   7        1.05      -11.19     16.58 o 
  -8   5   7      645.52      690.84     75.92 o 
  -7   5   7     2235.36     2384.33     54.82 o 
  -6   5   7        5.87       12.63      7.34 o 
  -5   5   7     1611.28     1623.48     26.00 o 
  -4   5   7      250.34      234.83     11.56 o 
  -3   5   7     4269.60     4160.14     48.13 o 
  -2   5   7    18009.09    18953.69     84.05 o 
  -1   5   7     1179.31     1070.77     18.80 o 
   0   5   7     6247.65     6516.00     54.03 o 
   1   5   7     5891.14     5982.86     86.21 o 
   2   5   7     5160.56     5188.52     63.01 o 
   3   5   7    24055.09    24119.18    116.62 o 
   4   5   7     1620.30     1500.20     16.73 o 
   5   5   7     1690.75     1739.41     20.94 o 
   6   5   7     7441.01     7564.60     89.63 o 
   7   5   7       27.68       27.84      6.31 o 
   8   5   7     5394.37     5613.94     97.55 o 
   9   5   7      181.77      184.03     21.74 o 
  10   5   7      147.33      128.55     20.02 o 
  11   5   7      904.20      887.95     42.28 o 
  12   5   7      194.07      144.79     22.66 o 
  -8   6   7      579.19      494.66     45.20 o 
  -7   6   7      258.80      268.68     20.07 o 
  -6   6   7     2424.82     2560.93     53.10 o 
  -5   6   7      358.11      343.13     14.65 o 
  -4   6   7     3269.70     3441.04     68.29 o 
  -3   6   7     3891.86     3912.88     51.28 o 
  -2   6   7     3364.63     3241.43     40.08 o 
  -1   6   7    12870.24    13281.14     81.56 o 
   0   6   7     3819.67     3879.19     44.26 o 
   1   6   7     2799.02     2711.91     28.34 o 
   2   6   7     6172.83     6213.25     87.65 o 
   3   6   7     4222.22     4116.85     62.18 o 
   4   6   7     9037.01     9289.97     76.40 o 
   5   6   7     5759.09     5893.00     73.99 o 
   6   6   7       11.60       19.82      4.38 o 
   7   6   7     3352.93     3116.00     83.29 o 
   8   6   7       71.53       88.57     30.80 o 
   9   6   7      531.19      489.38     35.28 o 
  10   6   7      981.88     1032.97     49.10 o 
  11   6   7      257.72      200.03     26.67 o 
  12   6   7      404.28      381.25     34.59 o 
  -8   7   7      704.65      736.11     49.16 o 
  -7   7   7     1477.32     1490.31     47.96 o 
  -6   7   7       24.91       30.09      6.22 o 
  -5   7   7     2302.94     2407.38     35.36 o 
  -4   7   7      993.07      986.51     23.08 o 
  -3   7   7     4923.36     5318.31     59.93 o 
  -2   7   7     5705.85     5780.87     78.24 o 
  -1   7   7       82.96       73.24      8.85 o 
   0   7   7     4972.75     4884.33     51.53 o 
   1   7   7     6053.26     6061.66     45.24 o 
   2   7   7     3414.85     3148.23     60.29 o 
   3   7   7     4345.00     4311.58     52.32 o 
   4   7   7       51.02       56.50     11.90 o 
   5   7   7      666.40      629.37     26.22 o 
   6   7   7     5070.79     5063.42     62.37 o 
   7   7   7      681.99      559.42     26.90 o 
   8   7   7      370.71      379.47     26.39 o 
   9   7   7      336.93      357.90     30.29 o 
  10   7   7        8.44       -5.85     19.91 o 
  11   7   7      777.29      741.27     47.10 o 
  12   7   7      554.36      490.64     41.36 o 
  -7   8   7      598.76      646.33     46.01 o 
  -6   8   7     1328.83     1386.28     30.38 o 
  -5   8   7       83.26       67.41      9.91 o 
  -4   8   7     1931.74     2005.77     34.36 o 
  -3   8   7     1180.26     1208.92     23.60 o 
  -2   8   7     2286.01     2194.92     37.04 o 
  -1   8   7     3790.81     3809.55     49.04 o 
   0   8   7     1944.97     1918.84     27.43 o 
   1   8   7      836.24      791.81     14.26 o 
   2   8   7     4336.14     4302.23     87.57 o 
   3   8   7       12.98       15.85      7.07 o 
   4   8   7      948.53      884.10     22.69 o 
   5   8   7     2767.73     2780.64     48.03 o 
   6   8   7      150.51      134.61     13.39 o 
   7   8   7     2546.61     2575.51     56.05 o 
   8   8   7     1436.58     1343.08     45.83 o 
   9   8   7       45.10       55.30     24.95 o 
  10   8   7     1403.08     1319.68     58.97 o 
  11   8   7      308.65      297.26     35.39 o 
  -7   9   7      241.68      207.78     27.88 o 
  -6   9   7       75.94       77.35     16.49 o 
  -5   9   7     1202.03     1205.79     26.20 o 
  -4   9   7      597.06      578.71     18.53 o 
  -3   9   7      723.57      688.48     19.75 o 
  -2   9   7      688.21      666.29     18.61 o 
  -1   9   7      124.59      100.14      8.37 o 
   0   9   7     2153.79     2065.39     31.17 o 
   1   9   7     4967.87     5234.38     50.44 o 
   2   9   7        4.58       12.27      7.96 o 
   3   9   7     3409.45     3372.08     56.28 o 
   4   9   7      530.09      522.50     20.87 o 
   5   9   7     1080.29      977.25     27.94 o 
   6   9   7     4292.86     4536.06     81.00 o 
   7   9   7     1621.09     1494.15     32.80 o 
   8   9   7      219.26      259.49     16.98 o 
   9   9   7     1415.55     1470.15     60.23 o 
  10   9   7        0.27        7.97     11.01 o 
  11   9   7     1060.34      995.45     54.10 o 
  -6  10   7      399.69      379.98     22.74 o 
  -5  10   7      143.60      114.74     12.60 o 
  -4  10   7      409.65      409.26     20.39 o 
  -3  10   7      644.89      661.65     24.04 o 
  -2  10   7      372.58      365.93     15.16 o 
  -1  10   7     1064.70     1040.14     27.12 o 
   0  10   7     1039.59     1013.73     24.40 o 
   1  10   7      489.86      431.90     34.73 o 
   2  10   7     5586.11     5637.84     78.41 o 
   3  10   7     3168.18     2856.45     68.90 o 
   4  10   7      165.61      168.86     17.06 o 
   5  10   7     2710.50     2771.28     59.38 o 
   6  10   7        2.07       14.13     16.58 o 
   7  10   7     3343.25     3403.18     53.15 o 
   8  10   7     2909.57     2858.66     66.14 o 
   9  10   7      225.22      234.57     28.85 o 
  10  10   7     1608.64     1589.01     72.28 o 
  11  10   7      109.46      106.47     22.77 o 
  -6  11   7       64.89      103.89     27.65 o 
  -5  11   7      379.41      412.39     28.53 o 
  -4  11   7      870.79      822.98     22.44 o 
  -3  11   7       41.03       34.68      6.39 o 
  -2  11   7      876.82      861.10     20.96 o 
  -1  11   7      295.33      236.19     13.08 o 
   0  11   7      936.41      937.42     29.62 o 
   1  11   7     4809.88     5038.96     81.35 o 
   2  11   7      294.71      268.11     17.48 o 
   3  11   7     3462.09     3497.82    103.52 o 
   4  11   7     3409.84     3411.92     61.37 o 
   5  11   7      190.17      155.15     17.99 o 
   6  11   7     3737.45     3837.43     91.21 o 
   7  11   7     1240.60     1259.89     30.78 o 
   8  11   7     1433.03     1524.87     52.83 o 
   9  11   7     2451.58     2573.73     72.05 o 
  10  11   7       15.43       55.30     23.86 o 
  -5  12   7       56.16       43.68     16.65 o 
  -4  12   7      280.06      306.69     22.93 o 
  -3  12   7     1092.73     1139.90     27.32 o 
  -2  12   7       50.90       57.88      9.71 o 
  -1  12   7     1140.93     1104.37     30.17 o 
   0  12   7     1029.94      985.45     30.83 o 
   1  12   7      243.46      203.61     17.67 o 
   2  12   7     4623.39     4973.26    102.22 o 
   3  12   7     2524.02     2469.37     47.83 o 
   4  12   7     1064.20     1094.72     30.83 o 
   5  12   7     3009.39     3144.45     52.14 o 
   6  12   7        1.41       -4.69     13.62 o 
   7  12   7     2459.31     2435.58     56.71 o 
   8  12   7     1859.68     1864.30     62.53 o 
   9  12   7      542.79      527.76     39.81 o 
  10  12   7     1193.05     1183.78     73.20 o 
  -4  13   7      599.23      613.12     46.12 o 
  -3  13   7       16.18       19.71      9.02 o 
  -2  13   7     1995.19     1971.16     75.66 o 
  -1  13   7      453.88      435.07     24.39 o 
   0  13   7     1003.64     1014.91     36.76 o 
   1  13   7     1594.20     1615.83     45.33 o 
   2  13   7      201.88      210.52     18.68 o 
   3  13   7     3315.32     3521.39     53.33 o 
   4  13   7     2636.49     2814.20     88.66 o 
   5  13   7      673.75      667.72     27.42 o 
   6  13   7     1624.91     1670.74     88.83 o 
   7  13   7      462.36      454.37     27.03 o 
   8  13   7     1488.90     1445.77     61.04 o 
   9  13   7     1412.99     1479.56     63.22 o 
  -3  14   7     1298.05     1334.82     58.05 o 
  -2  14   7       80.80       42.37     11.66 o 
  -1  14   7     1361.18     1381.83     41.28 o 
   0  14   7      855.23      818.22     39.29 o 
   1  14   7      269.96      247.72     25.33 o 
   2  14   7     3345.98     3453.39    181.47 o 
   3  14   7      583.52      544.55     27.00 o 
   4  14   7     2041.51     1986.76     54.18 o 
   5  14   7     1339.20     1265.56     42.79 o 
   6  14   7       20.98       18.55     12.23 o 
   7  14   7     1401.09     1436.61     40.06 o 
   8  14   7      683.12      716.43     57.48 o 
  -2  15   7     1447.05     1536.46     81.29 o 
  -1  15   7      409.28      399.33     27.59 o 
   0  15   7      762.79      693.92     46.12 o 
   1  15   7     1162.41     1164.89     37.21 o 
   2  15   7       87.24       63.48     12.87 o 
   3  15   7     2302.54     2490.50     79.97 o 
   4  15   7      625.88      635.57     31.37 o 
   5  15   7      434.45      462.57     28.93 o 
   6  15   7      649.34      599.72     31.92 o 
   7  15   7      148.09      154.31     22.17 o 
   0  16   7      226.78      227.70     25.97 o 
   1  16   7      217.15      197.35     24.01 o 
   2  16   7      967.78      974.65     38.73 o 
   3  16   7       84.78       51.17     22.26 o 
   4  16   7     1149.57     1146.59     40.84 o 
   5  16   7      503.96      509.99     26.74 o 
   6  16   7        2.27       26.60     10.33 o 
  -3 -15   8      162.59      177.44     21.14 o 
  -2 -15   8      112.66      111.52     29.54 o 
  -1 -15   8      196.41      188.96     40.50 o 
   0 -15   8      239.88      173.59     31.44 o 
   1 -15   8       11.72       33.16     12.91 o 
   2 -15   8      198.25      187.07     38.55 o 
  -4 -14   8      528.05      495.74     27.60 o 
  -3 -14   8       56.18       50.71     11.25 o 
  -2 -14   8      202.13      188.35     20.03 o 
  -1 -14   8       30.92       36.37     19.68 o 
   0 -14   8      200.08      201.52     28.97 o 
   1 -14   8      663.70      679.43     48.01 o 
   2 -14   8        0.21       34.30     25.76 o 
   3 -14   8      378.32      358.19     39.07 o 
   4 -14   8      204.29      198.43     35.22 o 
  -5 -13   8      143.17      139.68     28.97 o 
  -4 -13   8      238.14      183.52     20.59 o 
  -3 -13   8      269.55      228.23     20.81 o 
  -2 -13   8       18.86       16.78     19.85 o 
  -1 -13   8      464.58      471.73     31.61 o 
   0 -13   8      783.11      884.68     48.99 o 
   1 -13   8       17.61       22.03     20.25 o 
   2 -13   8      810.04      866.15     57.54 o 
   3 -13   8      478.76      418.36     44.57 o 
   4 -13   8      271.16      249.71     38.55 o 
   5 -13   8      672.66      730.14     55.93 o 
  -6 -12   8       49.54       74.00     31.21 o 
  -5 -12   8      387.78      354.34     34.59 o 
  -4 -12   8     1303.33     1306.75     39.95 o 
  -3 -12   8       30.34       26.49     11.92 o 
  -2 -12   8      773.41      788.42     28.68 o 
  -1 -12   8      598.17      546.41     23.27 o 
   0 -12   8      396.55      369.07     20.41 o 
   1 -12   8     2993.17     3130.92     95.57 o 
   2 -12   8      115.64      105.67     27.71 o 
   3 -12   8     1643.88     1710.68     68.32 o 
   4 -12   8      395.50      414.58     41.88 o 
   5 -12   8      324.28      289.23     39.81 o 
   6 -12   8     1072.98     1219.69     69.93 o 
   7 -12   8      119.17      105.61     37.98 o 
  -7 -11   8        3.40        5.91     11.42 o 
  -6 -11   8      837.96      866.27     60.29 o 
  -5 -11   8      426.05      403.98     24.84 o 
  -4 -11   8      674.95      627.40     25.89 o 
  -3 -11   8     1626.35     1597.41     45.18 o 
  -2 -11   8      227.45      211.85     19.62 o 
  -1 -11   8     1705.72     1778.64     80.91 o 
   0 -11   8     1753.32     1681.95     34.67 o 
   1 -11   8      768.74      682.53     37.63 o 
   2 -11   8     3651.60     3690.97     79.74 o 
   3 -11   8      442.59      431.21     37.46 o 
   4 -11   8      839.51      849.17     44.92 o 
   5 -11   8      886.96      967.29     55.59 o 
   6 -11   8       83.85       77.21     25.24 o 
   7 -11   8     1365.33     1487.18     68.90 o 
  -7 -10   8     1099.07     1092.17     56.73 o 
  -6 -10   8      181.05      198.83     30.98 o 
  -5 -10   8     1275.37     1307.63     35.03 o 
  -4 -10   8     1720.99     1767.67     36.87 o 
  -3 -10   8       36.55       49.09     20.57 o 
  -2 -10   8     4471.66     4602.81     73.56 o 
  -1 -10   8      422.05      459.50     23.06 o 
   0 -10   8     2938.91     3026.62     55.21 o 
   1 -10   8     2164.64     2219.92     33.81 o 
   2 -10   8        8.69        9.98     10.73 o 
   3 -10   8     2510.26     2373.24     66.54 o 
   4 -10   8      561.12      619.48     38.89 o 
   5 -10   8      319.35      346.54     36.66 o 
   6 -10   8     1348.45     1397.87     53.06 o 
   7 -10   8        3.24      -16.41     21.40 o 
   8 -10   8     1134.93     1034.12     53.87 o 
  -8  -9   8      928.20      927.13     59.03 o 
  -7  -9   8       15.16       -2.64     21.45 o 
  -6  -9   8     2601.93     2761.60     92.24 o 
  -5  -9   8      615.61      622.93     25.47 o 
  -4  -9   8     2084.62     2160.58     42.35 o 
  -3  -9   8     4185.05     4277.06     94.34 o 
  -2  -9   8       49.57       22.60     10.82 o 
  -1  -9   8     2723.72     2779.00     58.29 o 
   0  -9   8      745.05      775.15     22.00 o 
   1  -9   8     1040.42     1083.86     25.36 o 
   2  -9   8     4303.27     4590.68     88.06 o 
   3  -9   8       22.97       48.53     32.93 o 
   4  -9   8     1987.84     1972.95     53.01 o 
   5  -9   8      665.36      645.18     41.07 o 
   6  -9   8       23.05        4.53     18.53 o 
   7  -9   8      670.57      641.80     38.15 o 
   8  -9   8      230.66      232.67     28.34 o 
   9  -9   8       15.08        2.41     19.85 o 
  -8  -8   8      438.70      464.83     46.01 o 
  -7  -8   8     1895.62     1937.33     65.34 o 
  -6  -8   8       12.81       79.91     37.17 o 
  -5  -8   8     3261.27     3373.74     69.73 o 
  -4  -8   8     1399.07     1598.95     32.59 o 
  -3  -8   8     1240.85     1179.97     29.95 o 
  -2  -8   8     4887.39     5205.97     61.05 o 
  -1  -8   8       24.96       47.74      8.38 o 
   0  -8   8     1921.87     1998.38     35.17 o 
   1  -8   8     1887.00     1857.94     32.79 o 
   2  -8   8      444.83      404.73     16.16 o 
   3  -8   8     5519.65     5891.60    119.15 o 
   4  -8   8      423.98      387.10     28.68 o 
   5  -8   8       17.34       31.78     18.76 o 
   6  -8   8      140.57      144.50     23.81 o 
   7  -8   8      287.90      298.70     33.44 o 
   8  -8   8     1268.01     1348.99     56.56 o 
   9  -8   8      754.05      767.94     44.97 o 
  -8  -7   8      821.86      827.72     54.73 o 
  -7  -7   8      559.30      555.58     47.67 o 
  -6  -7   8     2406.15     2523.19     84.44 o 
  -5  -7   8       13.08       14.88      8.59 o 
  -4  -7   8     2217.83     2120.17     34.82 o 
  -3  -7   8     5957.09     6438.02     93.30 o 
  -2  -7   8      194.15      187.57     36.08 o 
  -1  -7   8     4013.04     3902.41     62.23 o 
   0  -7   8      233.29      264.26     22.11 o 
   1  -7   8      345.41      364.15     15.72 o 
   2  -7   8     6049.91     6401.14     66.46 o 
   3  -7   8      298.94      269.07     23.29 o 
   4  -7   8     4973.76     5200.24    106.35 o 
   5  -7   8     1192.43     1140.82     46.75 o 
   6  -7   8      595.97      540.66     35.85 o 
   7  -7   8      738.22      720.45     37.29 o 
   8  -7   8      207.83      226.42     29.08 o 
   9  -7   8      207.80      187.76     24.55 o 
  10  -7   8      131.01      136.18     32.81 o 
  -9  -6   8      115.35      134.86     34.02 o 
  -8  -6   8      841.57      853.36     51.40 o 
  -7  -6   8     1472.34     1569.33     68.15 o 
  -6  -6   8      512.54      459.26     42.22 o 
  -5  -6   8     1691.84     1706.28     36.71 o 
  -4  -6   8     2190.53     2248.00     49.75 o 
  -3  -6   8      615.58      577.64     22.24 o 
  -2  -6   8     5122.52     5266.04     62.41 o 
  -1  -6   8      329.32      329.42     16.20 o 
   0  -6   8      740.70      731.93     20.79 o 
   1  -6   8     1207.37     1240.54     22.67 o 
   2  -6   8        2.02        3.45     14.40 o 
   3  -6   8     3597.43     3737.40     49.27 o 
   4  -6   8     1065.87     1053.97     39.64 o 
   5  -6   8      104.72      115.65     22.37 o 
   7  -6   8      961.96      886.40     37.12 o 
   8  -6   8      159.36      144.62     25.99 o 
   9  -6   8     1024.49     1022.01     44.57 o 
  10  -6   8       46.68       51.17     18.87 o 
  -9  -5   8      555.64      526.78     28.87 o 
  -8  -5   8      672.08      706.87     32.73 o 
  -7  -5   8      950.32      869.56     31.75 o 
  -6  -5   8     1623.68     1614.65     57.88 o 
  -5  -5   8       79.33      107.27     11.43 o 
  -4  -5   8      173.82      201.31     14.22 o 
  -3  -5   8     2801.64     2862.82     50.17 o 
  -2  -5   8      183.59      150.72     14.46 o 
  -1  -5   8     2029.23     1905.31     29.35 o 
   0  -5   8      939.41      948.72     23.02 o 
   1  -5   8      887.36      842.57     20.51 o 
   2  -5   8     3094.00     3231.71     41.01 o 
   3  -5   8     1478.57     1393.50     20.52 o 
   4  -5   8     2699.70     2788.73     38.69 o 
   5  -5   8     2753.98     2737.17     69.64 o 
   6  -5   8      781.77      710.06     30.52 o 
   7  -5   8      325.70      310.17     22.72 o 
   8  -5   8     1661.46     1661.80     50.83 o 
   9  -5   8       38.73       41.53     14.28 o 
  10  -5   8     1222.21     1122.97     56.33 o 
  11  -5   8      344.72      290.04     33.39 o 
  -9  -4   8       48.98       68.95     20.88 o 
  -8  -4   8      713.86      689.44     31.55 o 
  -7  -4   8      853.96      960.26     40.33 o 
  -6  -4   8      313.15      289.38     22.03 o 
  -5  -4   8      224.47      195.10     12.86 o 
  -4  -4   8      542.29      561.24     19.01 o 
  -3  -4   8      335.79      330.41     15.13 o 
  -2  -4   8     5801.67     5877.21     74.65 o 
  -1  -4   8      414.34      461.47     17.27 o 
   0  -4   8      225.20      258.43     27.42 o 
   1  -4   8     3172.58     3188.76     31.98 o 
   2  -4   8     2686.16     2608.92     34.79 o 
   3  -4   8     2461.51     2494.63     47.44 o 
   4  -4   8     5810.78     6270.95     51.51 o 
   5  -4   8      386.80      401.29     11.22 o 
   6  -4   8     7397.05     8113.46    143.13 o 
   7  -4   8     3048.31     3154.67     77.27 o 
   8  -4   8      200.11      205.31     23.35 o 
   9  -4   8     2366.58     2297.71     51.16 o 
  10  -4   8       38.14       -1.66     19.56 o 
  11  -4   8      760.94      741.15     44.34 o 
  -9  -3   8      284.75      262.25     26.21 o 
  -8  -3   8      868.30      824.92     33.12 o 
  -7  -3   8      331.75      303.28     22.44 o 
  -6  -3   8     1485.79     1558.48     35.62 o 
  -5  -3   8     1074.42      974.55     20.59 o 
  -4  -3   8       33.25       13.81     17.98 o 
  -3  -3   8     3282.41     3377.93     73.14 o 
  -2  -3   8      201.09      185.80     17.21 o 
  -1  -3   8     4355.99     4251.60     90.12 o 
   0  -3   8    12015.75    12335.52    118.11 o 
   1  -3   8     1493.95     1446.01     37.86 o 
   2  -3   8     5165.34     5224.54     73.36 o 
   3  -3   8     4009.13     4027.41     58.66 o 
   4  -3   8     3081.54     3029.75     46.67 o 
   5  -3   8    13748.23    14867.90    167.82 o 
   6  -3   8     1811.31     1765.46     48.53 o 
   7  -3   8     2426.64     2576.83     74.12 o 
   9  -3   8      222.94      191.92     17.33 o 
  10  -3   8     2660.24     2669.42     68.21 o 
  11  -3   8      201.56      133.09     32.87 o 
  -9  -2   8      330.55      331.95     26.62 o 
  -8  -2   8      290.38      302.50     24.67 o 
  -7  -2   8     1471.73     1574.99     71.99 o 
  -6  -2   8      123.90      130.66     18.69 o 
  -5  -2   8      718.01      707.61     33.42 o 
  -4  -2   8     4409.15     4571.12    118.52 o 
  -3  -2   8       39.03       56.85     12.62 o 
  -2  -2   8     5947.29     6021.99     70.21 o 
  -1  -2   8     7076.98     7121.05     83.75 o 
   0  -2   8     1545.92     1481.85     36.20 o 
   2  -2   8     2855.35     2691.27     43.08 o 
   3  -2   8     2965.45     3040.11     47.78 o 
   4  -2   8     7119.14     7024.33     69.24 o 
   5  -2   8     1166.03     1107.12     18.16 o 
   6  -2   8    11547.58    12506.58    105.12 o 
   7  -2   8     2315.41     2301.65     64.59 o 
   8  -2   8     1116.86     1034.69     37.69 o 
   9  -2   8     2244.51     2224.22     35.60 o 
  10  -2   8       25.06       25.64     20.36 o 
  11  -2   8      466.14      452.61     40.67 o 
  -9  -1   8      219.49      209.66     27.82 o 
  -8  -1   8      778.45      794.43     33.57 o 
  -7  -1   8        1.41       -2.37     20.79 o 
  -6  -1   8     2477.21     2552.84     45.69 o 
  -5  -1   8     3458.78     3460.01     62.21 o 
  -4  -1   8      794.55      746.54     23.64 o 
  -3  -1   8     7548.84     8095.40     74.17 o 
  -2  -1   8     1738.53     1690.94     43.25 o 
  -1  -1   8     8348.69     8423.46     94.31 o 
   0  -1   8    13443.50    13513.10    110.14 o 
   1  -1   8     1101.30     1025.34     27.48 o 
   3  -1   8     3538.23     3303.87     49.10 o 
   4  -1   8     5395.22     5597.26    106.24 o 
   5  -1   8     9762.25    10480.90    151.01 o 
   6  -1   8       42.23       48.78      6.59 o 
   7  -1   8     3771.58     4088.39     55.47 o 
   8  -1   8     2149.35     2163.80     44.23 o 
   9  -1   8      464.23      423.21     17.39 o 
  10  -1   8     1737.32     1655.15     59.72 o 
  11  -1   8       60.91       43.25     28.80 o 
  12  -1   8      167.07      114.04     24.67 o 
  -9   0   8      377.79      434.51     29.22 o 
  -8   0   8      144.19      133.78     21.19 o 
  -7   0   8     1899.68     1960.16     54.17 o 
  -6   0   8      972.33      868.08     29.88 o 
  -5   0   8     4020.21     4400.21     58.76 o 
  -4   0   8     8471.64     8879.63    101.37 o 
  -3   0   8       28.52       53.82      8.83 o 
  -2   0   8     6854.82     7038.55     64.09 o 
  -1   0   8     4719.45     4465.63     93.73 o 
   0   0   8    16046.28    16374.81    125.57 o 
   1   0   8    20197.31    19872.69    138.71 o 
   3   0   8     6245.72     6352.36     98.84 o 
   4   0   8     4473.19     4602.10     90.75 o 
   5   0   8     5049.80     5546.38     79.97 o 
   6   0   8     7813.86     8406.69     66.31 o 
   7   0   8      527.52      549.73     32.81 o 
   8   0   8     1522.86     1562.18     29.43 o 
   9   0   8     1811.08     1687.45     46.70 o 
  10   0   8       61.69       41.70     16.87 o 
  11   0   8      124.52      125.80     27.88 o 
  12   0   8      121.30      126.49     24.72 o 
  -9   1   8      355.73      402.91     30.03 o 
  -8   1   8     1245.78     1219.38     43.63 o 
  -7   1   8       11.38       22.04     13.25 o 
  -6   1   8     3539.27     3896.52    148.98 o 
  -5   1   8     2624.62     2733.76     59.89 o 
  -4   1   8     3129.33     3177.04     56.04 o 
  -3   1   8     9790.29    10014.11     84.06 o 
  -2   1   8      903.71      882.43     21.59 o 
  -1   1   8     8224.31     8718.41    115.25 o 
   0   1   8     6829.27     6521.47    104.98 o 
   1   1   8     2212.08     1791.91     38.66 o 
   2   1   8    12036.78    11570.33     96.26 o 
   4   1   8     4616.62     4927.99     97.86 o 
   5   1   8     1882.46     1896.37     41.70 o 
   6   1   8      604.82      571.93     20.82 o 
   7   1   8     1800.01     1781.23     27.92 o 
   8   1   8     2881.10     2797.88     52.44 o 
   9   1   8       14.67        8.33      6.87 o 
  10   1   8      672.85      563.50     32.76 o 
  11   1   8      210.83      164.75     24.72 o 
  12   1   8       66.54       47.21     19.79 o 
  -9   2   8      548.89      523.17     33.18 o 
  -8   2   8      373.79      359.15     28.31 o 
  -7   2   8     1750.27     1932.68     51.08 o 
  -6   2   8       15.33       35.96     15.14 o 
  -5   2   8     7534.21     8122.02     85.08 o 
  -4   2   8     8460.24     8913.20    100.62 o 
  -3   2   8      174.54      186.70     13.35 o 
  -2   2   8     7814.66     7649.55     79.62 o 
  -1   2   8      516.13      526.60     15.90 o 
   0   2   8     3915.15     3525.88     58.97 o 
   1   2   8     5574.84     5330.75     89.78 o 
   2   2   8       15.89       23.52     13.31 o 
   3   2   8    14788.62    15649.49    120.52 o 
   4   2   8     6603.95     6886.31     79.11 o 
   5   2   8     1157.21     1130.78     32.01 o 
   6   2   8     1312.78     1327.60     32.47 o 
   7   2   8      886.39      885.31     30.23 o 
   8   2   8       86.62       99.37      8.03 o 
   9   2   8     2870.64     2859.87     65.34 o 
  10   2   8       35.59       22.28      8.70 o 
  11   2   8      324.65      285.22     28.40 o 
  -9   3   8      972.07     1032.83     36.89 o 
  -8   3   8      995.82     1017.69     38.83 o 
  -7   3   8      135.29      118.57     19.55 o 
  -6   3   8     3411.53     3630.66     60.46 o 
  -5   3   8      104.05      114.51     12.10 o 
  -4   3   8     2734.46     2826.35     45.40 o 
  -3   3   8     2674.65     2577.50     34.73 o 
  -2   3   8     1193.37     1154.82     20.57 o 
  -1   3   8     5330.33     5397.72     63.05 o 
   0   3   8     1603.91     1674.58     33.82 o 
   1   3   8     1330.38     1296.91     26.57 o 
   2   3   8     3989.77     3941.66     72.28 o 
   3   3   8     9204.05     9156.99     98.27 o 
   4   3   8     1680.86     1541.34     38.61 o 
   5   3   8     1423.23     1465.21     38.21 o 
   6   3   8      191.23      183.57     15.66 o 
   7   3   8      616.16      626.22     47.58 o 
   8   3   8     5212.21     5265.35     74.40 o 
   9   3   8      218.40      202.73     16.69 o 
  10   3   8      984.08     1022.18     33.10 o 
  -8   4   8      296.06      298.74     25.98 o 
  -7   4   8     1287.19     1323.45     39.45 o 
  -6   4   8        3.72        5.28      5.93 o 
  -5   4   8     2306.37     2366.85     31.70 o 
  -4   4   8     1798.85     1792.79     34.98 o 
  -3   4   8      388.32      336.70     13.92 o 
  -2   4   8     6177.26     6380.61     49.98 o 
  -1   4   8     1885.46     1857.85     26.59 o 
   0   4   8     2240.77     2199.93     26.75 o 
   1   4   8      183.11      195.42     12.42 o 
   2   4   8      612.45      591.84     16.46 o 
   3   4   8     1952.36     1852.15     44.97 o 
   4   4   8     5811.91     5430.50     85.59 o 
   5   4   8      109.14      105.55     15.83 o 
   6   4   8     1674.03     1613.95     49.22 o 
   7   4   8     1702.16     1776.60     27.90 o 
   8   4   8      467.94      452.11     16.44 o 
   9   4   8     2157.94     2155.84     47.41 o 
  10   4   8     1010.88      913.71     35.80 o 
  11   4   8      270.82      255.50     28.11 o 
  -8   5   8      767.25      754.82     32.92 o 
  -7   5   8       16.55       21.91     11.21 o 
  -6   5   8     1471.49     1525.05     34.97 o 
  -5   5   8       77.66       80.62      9.42 o 
  -4   5   8      966.38     1006.08     21.94 o 
  -3   5   8     2387.83     2439.61     41.51 o 
  -2   5   8       19.31       19.97     11.64 o 
  -1   5   8     2810.75     2643.97     34.13 o 
   0   5   8      973.93      980.84     18.76 o 
   1   5   8       94.87       94.92     10.06 o 
   2   5   8     1248.80     1206.08     24.11 o 
   3   5   8     4389.70     4143.31     49.99 o 
   4   5   8      893.72      882.73     30.17 o 
   5   5   8     7749.08     7994.08    100.90 o 
   6   5   8      701.07      646.01     13.70 o 
   7   5   8      233.79      249.31     11.77 o 
   8   5   8     3552.01     3722.87     90.06 o 
   9   5   8      643.79      548.24     32.53 o 
  10   5   8     3029.24     3153.35     88.97 o 
  11   5   8     1291.95     1122.63     44.57 o 
  -8   6   8      134.34      143.24     19.26 o 
  -7   6   8     1332.99     1364.65     39.15 o 
  -6   6   8      126.62      115.52     14.68 o 
  -5   6   8      394.36      409.28     17.76 o 
  -4   6   8      145.08      135.53     11.44 o 
  -3   6   8        0.40       -5.18      8.48 o 
  -2   6   8     5818.33     5979.25     85.29 o 
  -1   6   8     5161.85     5432.29     50.95 o 
   0   6   8       41.55       41.84      6.32 o 
   1   6   8     1390.32     1373.88     20.85 o 
   2   6   8     3344.69     3236.59     72.51 o 
   3   6   8     2979.81     2967.41     54.04 o 
   4   6   8     8618.07     9079.16     76.54 o 
   5   6   8      252.29      215.35     13.51 o 
   6   6   8     3679.41     3648.18     84.96 o 
   7   6   8     6107.70     6067.77     92.76 o 
   8   6   8      638.62      571.64     35.16 o 
   9   6   8     6166.04     6881.78    115.48 o 
  10   6   8      693.08      564.53     35.45 o 
  11   6   8     1483.34     1548.45     53.58 o 
  12   6   8     1183.58     1024.25     44.11 o 
  -7   7   8       21.95       20.37      7.78 o 
  -6   7   8     1020.63     1078.50     52.95 o 
  -5   7   8      499.05      475.22     18.05 o 
  -4   7   8      130.32      104.25      9.92 o 
  -3   7   8     1707.13     1645.20     32.38 o 
  -2   7   8     3763.30     3682.30     55.03 o 
  -1   7   8     1953.41     1852.22     26.87 o 
   0   7   8     7829.34     8235.20     65.44 o 
   1   7   8     1295.05     1280.53     17.67 o 
   2   7   8     2787.84     2760.48     45.37 o 
   3   7   8     2689.35     2665.83     45.06 o 
   4   7   8     1454.30     1318.68     34.58 o 
   5   7   8    12260.86    13105.33    201.35 o 
   6   7   8     4044.33     3746.70    143.35 o 
   7   7   8     2628.90     2580.90     77.61 o 
   8   7   8     2991.93     3002.77     78.76 o 
   9   7   8        1.31      -10.38     21.74 o 
  10   7   8     2622.35     2813.17     86.91 o 
  11   7   8      716.79      699.74     37.52 o 
  12   7   8      275.70      267.49     32.81 o 
  -7   8   8      615.18      618.28     47.84 o 
  -6   8   8      534.21      445.80     20.29 o 
  -5   8   8      330.29      329.10     16.64 o 
  -4   8   8     1526.94     1616.43     29.66 o 
  -3   8   8      389.78      347.04     19.85 o 
  -2   8   8     1542.43     1576.79     28.02 o 
  -1   8   8     4195.95     4208.98     50.01 o 
   0   8   8      255.24      248.44     10.85 o 
   1   8   8     9279.67     9907.87     74.75 o 
   2   8   8     2122.88     2034.88     38.91 o 
   3   8   8     2373.63     2224.35     83.87 o 
   4   8   8     9400.38     9907.59    107.52 o 
   5   8   8       87.87       64.54     27.45 o 
   6   8   8     6181.83     6573.75     81.69 o 
   7   8   8      399.78      350.79     17.66 o 
   8   8   8     1950.34     1848.35     53.29 o 
   9   8   8     3321.24     3463.69    101.02 o 
  10   8   8      232.35      200.95     39.70 o 
  11   8   8     1003.32     1016.62     45.09 o 
  -6   9   8      848.47      877.69     39.15 o 
  -5   9   8     1560.08     1618.88     31.01 o 
  -4   9   8       43.10       44.68      9.33 o 
  -3   9   8     2236.10     2341.81     39.09 o 
  -2   9   8      808.53      692.16     18.70 o 
  -1   9   8     1944.08     1996.69     27.01 o 
   0   9   8     8802.52     9222.41     67.33 o 
   1   9   8        7.21        8.83     15.83 o 
   2   9   8     6498.60     6805.52    142.09 o 
   3   9   8      596.57      585.20     26.53 o 
   4   9   8     3318.88     3126.44     65.63 o 
   5   9   8     9137.55     9938.01    221.54 o 
   6   9   8       31.17       26.90     29.37 o 
   7   9   8     4965.97     5301.92     78.33 o 
   8   9   8     1302.50     1155.96     56.16 o 
   9   9   8        2.15      -21.00     21.00 o 
  10   9   8     1610.16     1584.82     59.72 o 
  11   9   8      362.61      321.76     35.34 o 
  -6  10   8      234.50      203.32     32.81 o 
  -5  10   8      682.05      666.79     22.29 o 
  -4  10   8     2755.72     2915.73     38.81 o 
  -3  10   8      129.57      114.85     13.42 o 
  -2  10   8     1265.05     1272.89     25.75 o 
  -1  10   8     1029.25     1057.65     22.16 o 
   0  10   8     1531.28     1443.66     23.94 o 
   1  10   8     7990.84     8548.76     89.17 o 
   2  10   8      503.93      431.90     24.66 o 
   3  10   8     1816.09     1724.84     54.12 o 
   4  10   8     3081.00     2957.55    141.40 o 
   5  10   8       49.53       30.32     13.50 o 
   6  10   8     5868.67     6262.69     91.16 o 
   7  10   8      932.59      886.41     27.48 o 
   8  10   8      216.44      199.05     18.11 o 
   9  10   8     1256.63     1235.47     50.42 o 
  11  10   8      595.79      528.96     38.21 o 
  -5  11   8      813.76      824.32     31.45 o 
  -4  11   8      338.67      315.36     18.36 o 
  -3  11   8     2353.26     2466.79     44.61 o 
  -2  11   8      262.34      222.35     15.36 o 
  -1  11   8      943.86      880.92     44.03 o 
   0  11   8     2691.09     2677.68     48.33 o 
   1  11   8       21.17       29.79     12.65 o 
   2  11   8     3110.82     3312.59     62.70 o 
   3  11   8      769.17      730.10     24.55 o 
   4  11   8      621.56      553.38     23.26 o 
   5  11   8     3045.25     3104.75     50.92 o 
   6  11   8      104.29      129.52     16.60 o 
   7  11   8      624.27      628.58     23.87 o 
   8  11   8      893.95      930.49     30.09 o 
   9  11   8       85.71       46.58     18.01 o 
  10  11   8      947.55      960.29     47.73 o 
  -4  12   8     1329.09     1317.90     65.40 o 
  -3  12   8       26.33       17.24      8.25 o 
  -2  12   8     1210.19     1294.63     57.68 o 
  -1  12   8      492.73      473.75     23.61 o 
   0  12   8      569.40      532.66     25.94 o 
   1  12   8     1668.85     1715.09     39.95 o 
   2  12   8       17.64       16.64      8.35 o 
   3  12   8     1006.78      986.03     42.97 o 
   4  12   8     1804.68     1831.48     38.57 o 
   5  12   8       31.18       31.25     11.94 o 
   6  12   8     1926.17     1854.94     58.02 o 
   7  12   8      669.69      641.62     25.77 o 
   8  12   8       20.20       34.07     17.09 o 
   9  12   8      664.17      705.30     52.32 o 
  10  12   8      191.97      207.72     41.82 o 
  -3  13   8      827.83      840.34     51.05 o 
  -2  13   8      136.27      117.59     17.11 o 
  -1  13   8      520.15      495.93     34.62 o 
   0  13   8      964.76      933.80     33.74 o 
   1  13   8      236.22      190.13     21.51 o 
   2  13   8     1102.61     1110.09     53.98 o 
   3  13   8      628.86      632.43     29.24 o 
   4  13   8        5.34       22.32      9.63 o 
   5  13   8     1564.72     1498.91     54.35 o 
   6  13   8      288.48      290.00     20.08 o 
   7  13   8      168.88      168.29     18.07 o 
   8  13   8      796.45      985.07     55.07 o 
   9  13   8       80.30       48.93     22.26 o 
  -2  14   8      478.08      493.37     28.12 o 
  -1  14   8      758.57      750.65     33.19 o 
   0  14   8       82.39       82.49     37.40 o 
   1  14   8      791.44      719.66     32.86 o 
   2  14   8      125.59      134.25     20.56 o 
   3  14   8       84.04       81.80     18.18 o 
   4  14   8     1197.95     1165.78     38.16 o 
   5  14   8        7.29       10.31      9.64 o 
   6  14   8      993.16      972.15     97.32 o 
   7  14   8      811.69      867.24     34.80 o 
   8  14   8        1.31       27.19     18.59 o 
  -1  15   8      255.55      272.55     23.24 o 
   0  15   8      711.86      712.19     32.61 o 
   1  15   8       40.97       55.59     38.15 o 
   2  15   8      385.80      388.00     27.55 o 
   3  15   8      914.02     1002.09     37.41 o 
   4  15   8       11.61       14.00     15.37 o 
   5  15   8     1617.76     1737.00     45.80 o 
   6  15   8      741.49      686.44     31.30 o 
   7  15   8      181.83      180.11     28.51 o 
   1  16   8      783.00      767.23     36.67 o 
   2  16   8      477.55      449.46     29.85 o 
   3  16   8       68.63       60.64     10.68 o 
   4  16   8     1254.11     1362.25     43.35 o 
   5  16   8      119.71       83.77     14.86 o 
   0 -15   9      134.10       92.24     26.45 o 
  -3 -14   9     1326.72     1378.30     40.59 o 
  -2 -14   9      248.39      236.74     21.46 o 
  -1 -14   9      889.36      999.76     61.21 o 
   0 -14   9     1147.30     1184.24     59.83 o 
   1 -14   9       35.91        0.52     20.94 o 
   2 -14   9      637.41      646.79     51.34 o 
   3 -14   9      180.72      189.59     32.98 o 
  -5 -13   9      478.18      388.30     45.03 o 
  -4 -13   9      581.00      620.26     32.88 o 
  -3 -13   9      111.45       76.92     27.62 o 
  -2 -13   9     1447.60     1421.28     42.06 o 
  -1 -13   9      592.92      562.81     27.09 o 
   0 -13   9      378.20      360.19     35.28 o 
   1 -13   9      902.56      909.35     52.03 o 
   2 -13   9      105.59      112.55     29.66 o 
   3 -13   9      246.65      238.06     32.47 o 
   4 -13   9      318.71      372.70     46.70 o 
   5 -13   9      155.80      100.27     31.09 o 
  -5 -12   9      755.41      731.12     47.38 o 
  -4 -12   9      178.87      145.76     17.07 o 
  -3 -12   9     1013.19      932.96     33.04 o 
  -2 -12   9      169.15      146.34     20.76 o 
  -1 -12   9     1043.96      982.25     29.40 o 
   0 -12   9     1132.79     1161.18     52.20 o 
   1 -12   9      162.76      124.48     24.55 o 
   2 -12   9      354.62      380.21     35.91 o 
   3 -12   9      251.63      235.83     34.71 o 
   4 -12   9       51.81       29.83     23.00 o 
   5 -12   9      423.80      427.20     43.31 o 
   6 -12   9        4.08       27.31     21.80 o 
  -6 -11   9      127.37      185.35     34.59 o 
  -5 -11   9     1090.19     1045.36     52.09 o 
  -4 -11   9      709.47      732.37     29.73 o 
  -3 -11   9       92.73       73.21     11.82 o 
  -2 -11   9      794.48      733.75     29.33 o 
  -1 -11   9      229.88      248.35     21.34 o 
   0 -11   9      893.87      814.27     26.88 o 
   1 -11   9      631.12      717.98     44.74 o 
   2 -11   9      472.46      472.51     37.23 o 
   3 -11   9      107.59      124.19     32.35 o 
   4 -11   9      534.44      571.35     41.42 o 
   5 -11   9        6.44       19.68     23.98 o 
   6 -11   9      363.88      350.21     39.41 o 
   7 -11   9      131.47      149.61     31.03 o 
  -7 -10   9       13.36       30.75     25.18 o 
  -6 -10   9      743.88      752.00     50.25 o 
  -5 -10   9      388.08      379.98     23.37 o 
  -4 -10   9      574.90      556.83     46.84 o 
  -3 -10   9      289.63      282.27     20.19 o 
  -2 -10   9      122.49      108.64     13.67 o 
  -1 -10   9      147.01      152.86     16.47 o 
   0 -10   9     1061.47     1086.61     50.08 o 
   1 -10   9        1.19       15.87      8.80 o 
   2 -10   9      188.46      180.87     26.73 o 
   3 -10   9     1124.10     1182.69     52.83 o 
   4 -10   9      336.33      291.47     31.55 o 
   5 -10   9      522.69      516.97     44.06 o 
   6 -10   9      114.78      122.99     30.69 o 
   7 -10   9       74.64       76.35     32.98 o 
   8 -10   9      906.21      914.28     53.58 o 
  -7  -9   9      311.23      342.24     42.39 o 
  -6  -9   9      134.40      149.32     27.54 o 
  -5  -9   9     1056.38     1008.16     75.49 o 
  -4  -9   9      244.46      270.91     18.28 o 
  -3  -9   9       31.71       53.86     14.02 o 
  -2  -9   9      130.76      135.11     18.16 o 
  -1  -9   9     2623.17     2588.69     41.14 o 
   0  -9   9      136.94      133.14     14.54 o 
   1  -9   9     1510.92     1571.55     33.68 o 
   2  -9   9      415.54      365.24     33.10 o 
   3  -9   9       91.46       95.46     21.57 o 
   4  -9   9     1795.17     1960.27     62.41 o 
   5  -9   9      209.37      219.71     31.09 o 
   6  -9   9      929.75      985.93     49.28 o 
   7  -9   9     1138.95     1137.95     47.84 o 
   8  -9   9       13.45       21.05     22.89 o 
  -8  -8   9      203.26      192.69     33.79 o 
  -7  -8   9       93.55       88.11     23.12 o 
  -6  -8   9      355.23      290.27     32.18 o 
  -5  -8   9      366.04      378.75     21.68 o 
  -4  -8   9      154.80      129.65     16.48 o 
  -3  -8   9     2593.13     2595.59     44.66 o 
  -2  -8   9     3936.83     4030.51     95.91 o 
  -1  -8   9      128.85      128.22     14.82 o 
   0  -8   9     2118.36     2190.67     48.01 o 
   1  -8   9       12.21       11.88      8.71 o 
   2  -8   9     2660.04     2733.76     56.13 o 
   3  -8   9     6281.54     6747.49    148.40 o 
   4  -8   9     1562.33     1499.06     56.33 o 
   5  -8   9     2072.77     2197.13     65.63 o 
   6  -8   9      552.36      533.03     33.90 o 
   7  -8   9     1599.72     1633.01     66.20 o 
   8  -8   9      804.99      852.96     48.36 o 
   9  -8   9       27.29       19.45     17.84 o 
  -8  -7   9       41.19       40.61     30.58 o 
  -7  -7   9      292.96      295.72     41.25 o 
  -6  -7   9     1028.63      988.63     51.40 o 
  -5  -7   9      461.03      387.39     20.69 o 
  -4  -7   9     2480.78     2531.23     42.25 o 
  -3  -7   9     1229.15     1234.67     29.75 o 
  -2  -7   9     1100.65     1090.60     27.84 o 
  -1  -7   9     7354.53     7978.64    100.80 o 
   0  -7   9      222.98      183.73     12.61 o 
   1  -7   9     3311.31     3518.88     57.47 o 
   2  -7   9     1829.66     1839.68     29.81 o 
   3  -7   9     2158.89     2235.11     45.55 o 
   4  -7   9     7145.88     7926.16    120.58 o 
   5  -7   9       25.66       26.56     21.57 o 
   6  -7   9     1052.59     1008.59     42.05 o 
   7  -7   9      324.93      331.57     31.26 o 
   8  -7   9       59.92       54.38     27.71 o 
   9  -7   9     1138.11     1246.65     49.28 o 
  10  -7   9      309.21      210.47     46.12 o 
  -8  -6   9      460.36      437.98     44.00 o 
  -7  -6   9      894.53      911.64     59.54 o 
  -6  -6   9      595.60      618.97     49.33 o 
  -5  -6   9     1216.35     1255.55     31.52 o 
  -4  -6   9        1.96       13.35     10.93 o 
  -3  -6   9     1787.84     1959.46     47.51 o 
  -2  -6   9     3000.65     2952.88     62.67 o 
  -1  -6   9     1143.01     1098.15     28.30 o 
   0  -6   9     5036.47     5578.99    143.10 o 
   1  -6   9      529.25      498.11     21.57 o 
   2  -6   9     4468.07     4732.48     55.59 o 
   3  -6   9     3711.74     4010.45     60.72 o 
   4  -6   9      239.98      230.09     29.43 o 
   5  -6   9     1115.83     1184.13     47.84 o 
   6  -6   9      543.59      560.63     38.15 o 
   7  -6   9      921.78      854.97     36.37 o 
   8  -6   9     1646.56     1689.28     60.52 o 
  10  -6   9      799.03      753.32     50.37 o 
  -8  -5   9       17.67        4.88     20.59 o 
  -7  -5   9     1959.23     2069.15     67.12 o 
  -6  -5   9     1425.14     1417.77     65.80 o 
  -5  -5   9      439.89      449.00     29.03 o 
  -4  -5   9     3244.74     3448.69     60.33 o 
  -3  -5   9      276.91      272.29     18.00 o 
  -2  -5   9     6808.63     7088.92     82.74 o 
  -1  -5   9     8612.70     9221.73     92.60 o 
   0  -5   9      101.28      123.45     13.20 o 
   1  -5   9     7259.15     7821.42     68.95 o 
   2  -5   9     1106.29     1059.16     21.99 o 
   3  -5   9     3698.65     3887.57     67.32 o 
   4  -5   9     5647.43     6156.20    100.07 o 
   5  -5   9        6.39       -3.16     17.21 o 
   7  -5   9     1023.94      950.25     37.46 o 
   8  -5   9      560.53      472.69     31.49 o 
   9  -5   9     1001.34      971.82     40.16 o 
  10  -5   9       64.19       55.41     26.79 o 
  -8  -4   9     1533.20     1617.84     44.86 o 
  -7  -4   9      340.65      335.76     25.72 o 
  -6  -4   9     1533.30     1565.26     55.99 o 
  -5  -4   9     2586.29     2681.13     38.01 o 
  -4  -4   9       17.26       14.84      8.18 o 
  -3  -4   9     7156.98     7829.23     98.57 o 
  -2  -4   9     1571.62     1529.91     31.95 o 
  -1  -4   9     6109.26     6116.60     65.11 o 
   0  -4   9    11620.27    12303.44    286.39 o 
   1  -4   9      900.63      923.68     22.30 o 
   2  -4   9     4672.58     4957.93     78.27 o 
   3  -4   9     2129.14     2183.60     27.67 o 
   4  -4   9     2523.72     2564.43     51.46 o 
   5  -4   9     9702.87    10873.97    166.19 o 
   6  -4   9     1957.99     1851.17     61.78 o 
   7  -4   9      554.07      593.61     34.42 o 
   8  -4   9      372.93      399.09     29.83 o 
   9  -4   9        4.83       13.19     14.11 o 
  10  -4   9      437.15      366.73     31.26 o 
  11  -4   9      365.03      303.46     54.90 o 
  -9  -3   9      589.95      522.82     42.68 o 
  -8  -3   9        1.36       27.43     12.54 o 
  -7  -3   9     3079.58     3356.22     73.82 o 
  -6  -3   9     1457.00     1422.87     39.84 o 
  -5  -3   9      921.02      838.55     20.73 o 
  -4  -3   9     4115.15     4491.79     86.28 o 
  -3  -3   9       10.57       15.83     14.05 o 
  -2  -3   9     9086.74     9692.26    133.37 o 
  -1  -3   9     3999.11     3908.33     78.13 o 
   0  -3   9      741.08      632.16     26.33 o 
   1  -3   9     5841.46     5792.19     86.39 o 
   2  -3   9      429.13      415.12     14.58 o 
   3  -3   9     2287.68     2146.87     33.74 o 
   4  -3   9     1694.32     1755.59     24.54 o 
   5  -3   9      152.36      144.46      9.01 o 
   6  -3   9      994.84     1039.34     42.39 o 
   7  -3   9      263.78      307.88     23.98 o 
   8  -3   9        2.50      -13.94     13.94 o 
   9  -3   9      221.36      171.00     19.50 o 
  10  -3   9      359.37      357.10     36.08 o 
  11  -3   9      357.08      309.66     37.40 o 
  -9  -2   9      196.34      161.25     34.82 o 
  -8  -2   9     1517.48     1559.16     46.67 o 
  -7  -2   9        7.37       -5.59     15.03 o 
  -6  -2   9     2997.82     3026.45     50.45 o 
  -5  -2   9     2700.50     2670.88     45.32 o 
  -4  -2   9      206.29      186.69     16.67 o 
  -3  -2   9     4801.18     4905.21     92.30 o 
  -2  -2   9       96.48      108.02     16.35 o 
  -1  -2   9     4102.23     4140.31     72.68 o 
   0  -2   9     4575.37     4261.47     72.22 o 
   1  -2   9      323.72      332.77     19.22 o 
   2  -2   9     1845.13     1918.74     39.81 o 
   3  -2   9      504.77      503.89     18.30 o 
   4  -2   9        1.78        0.17      5.10 o 
   5  -2   9     2910.82     2939.19     43.59 o 
   6  -2   9      109.35       97.79      8.29 o 
   7  -2   9      715.91      712.59     31.49 o 
   8  -2   9      328.53      324.97     21.80 o 
   9  -2   9      575.15      559.65     31.32 o 
  10  -2   9      158.74      130.79     28.34 o 
  11  -2   9      875.37      787.28     46.18 o 
  -9  -1   9      562.97      582.57     39.59 o 
  -8  -1   9       94.55       93.91     20.15 o 
  -7  -1   9     1536.34     1542.51     44.06 o 
  -6  -1   9      291.37      263.05     20.60 o 
  -5  -1   9     1069.59     1033.34     38.06 o 
  -4  -1   9     3715.86     3770.32     94.39 o 
  -3  -1   9       90.34       78.67     11.58 o 
  -2  -1   9     1687.00     1640.41     41.76 o 
  -1  -1   9     1048.89     1028.49     32.70 o 
   0  -1   9      826.02      964.53     31.26 o 
   1  -1   9    13870.05    14229.93    132.23 o 
   2  -1   9     1158.05     1174.83     31.61 o 
   3  -1   9       51.60       49.91      9.06 o 
   4  -1   9     1372.33     1323.35     32.87 o 
   5  -1   9     2662.04     2756.27     54.55 o 
   6  -1   9     1971.26     1993.23     58.25 o 
   7  -1   9     1839.36     1940.70     50.85 o 
   8  -1   9      225.73      197.16     18.01 o 
   9  -1   9      925.19      891.46     42.22 o 
  10  -1   9     2174.19     2311.52     75.78 o 
  11  -1   9      223.89      170.89     26.22 o 
  -8   0   9      598.65      636.00     34.05 o 
  -7   0   9       17.30       22.73      9.72 o 
  -6   0   9      721.69      766.21     30.20 o 
  -5   0   9     1239.35     1165.66     28.68 o 
  -4   0   9      655.93      604.23     30.58 o 
  -3   0   9     2458.34     2414.33     45.51 o 
  -2   0   9      644.90      633.88     30.35 o 
  -1   0   9       51.76       47.15     10.56 o 
   0   0   9     7778.33     7729.46     88.69 o 
   1   0   9      304.52      280.74     18.47 o 
   2   0   9     3813.87     3628.90     77.33 o 
   3   0   9     1345.65     1273.62     30.80 o 
   4   0   9     2770.82     2670.05     52.37 o 
   5   0   9     2864.76     2893.20     57.77 o 
   6   0   9     4185.67     4296.57     77.90 o 
   7   0   9     1472.11     1501.76     31.09 o 
   8   0   9     3905.32     4147.26     80.00 o 
   9   0   9     1495.89     1405.01     31.13 o 
  10   0   9      458.71      403.96     30.40 o 
  11   0   9     1635.08     1509.73     53.35 o 
  12   0   9        1.02        2.18     18.59 o 
  -8   1   9       74.97       51.22     18.56 o 
  -7   1   9      259.80      262.33     28.97 o 
  -6   1   9      181.10      180.41     16.55 o 
  -5   1   9      539.52      479.29     21.98 o 
  -4   1   9     2531.06     2491.30     64.45 o 
  -3   1   9       64.12       56.91     10.08 o 
  -2   1   9      141.09      130.26     13.11 o 
  -1   1   9     3026.28     2910.87     57.82 o 
   0   1   9     1184.94     1131.06     32.93 o 
   1   1   9    11985.44    12120.57    120.35 o 
   2   1   9     7969.05     8043.59     89.15 o 
   3   1   9      137.10      140.83     14.91 o 
   4   1   9     7090.07     7561.61     90.06 o 
   5   1   9     4860.35     5098.82     90.58 o 
   6   1   9     3912.59     4163.60     78.59 o 
   7   1   9     6789.84     7201.30    123.74 o 
   8   1   9       52.19       53.29     14.17 o 
   9   1   9     1782.46     1760.72     37.83 o 
  10   1   9     1088.10     1001.71     39.47 o 
  11   1   9      282.52      221.20     25.64 o 
  12   1   9     1308.48     1273.84     52.26 o 
  -8   2   9      283.67      298.21     22.47 o 
  -7   2   9      166.89      172.91     21.28 o 
  -6   2   9       38.00       46.31     12.28 o 
  -5   2   9     1950.88     1896.20     37.62 o 
  -4   2   9      174.43      147.25     13.56 o 
  -3   2   9     4962.67     5132.34     67.01 o 
  -2   2   9     5964.12     6129.39     67.74 o 
  -1   2   9      959.07      863.06     22.79 o 
   0   2   9    10902.92    10758.04    122.07 o 
   1   2   9     2082.18     1817.43     42.79 o 
   2   2   9     6036.70     6064.56    121.33 o 
   3   2   9    13600.58    14752.58    138.08 o 
   4   2   9     2249.77     2182.96     50.25 o 
   5   2   9     7704.14     8049.84     95.80 o 
   6   2   9     5872.84     6192.94     91.10 o 
   8   2   9     5043.04     5325.48    160.33 o 
   9   2   9       58.18       59.57      9.88 o 
  10   2   9     1272.97     1137.72     45.49 o 
  11   2   9     1437.74     1365.97     53.46 o 
  -8   3   9        9.09       15.74     12.76 o 
  -7   3   9      214.58      255.26     51.43 o 
  -6   3   9     1053.60     1067.03     36.26 o 
  -5   3   9       24.89       28.55     11.28 o 
  -4   3   9     2741.29     2808.88     56.73 o 
  -3   3   9      271.12      254.93     20.50 o 
  -2   3   9     1711.87     1710.69     27.27 o 
  -1   3   9     6817.66     6946.95     51.97 o 
   0   3   9     2199.23     2088.39     79.22 o 
   1   3   9     8456.27     8113.29     99.30 o 
   2   3   9     9202.03     9413.58    103.03 o 
   3   3   9      914.10      888.81     32.81 o 
   4   3   9     9092.56     9577.53    112.38 o 
   5   3   9     1152.53     1125.50     34.59 o 
   7   3   9     5924.08     6355.86    114.79 o 
   8   3   9        4.47       15.61      5.93 o 
   9   3   9     2539.71     2561.50     52.49 o 
  10   3   9      772.13      697.27     31.15 o 
  -8   4   9      447.09      415.27     34.32 o 
  -7   4   9      417.26      343.63     22.49 o 
  -6   4   9       51.28       79.28     15.09 o 
  -5   4   9     3763.57     4173.18     49.34 o 
  -4   4   9       34.63       35.81      7.84 o 
  -3   4   9     5384.64     5821.91     78.61 o 
  -2   4   9     2620.15     2715.48     40.44 o 
  -1   4   9      551.15      479.12     16.94 o 
   0   4   9    10692.88    11198.16    123.11 o 
   1   4   9     3346.87     3399.35     45.45 o 
   2   4   9     4958.77     4972.32     58.12 o 
   3   4   9    10737.16    10724.14    124.19 o 
   4   4   9     1069.05     1059.01     33.85 o 
   5   4   9     7483.63     7716.50    101.48 o 
   6   4   9     1764.06     1718.14     45.32 o 
   7   4   9      252.76      245.95     15.14 o 
   8   4   9     5193.90     5315.09    132.48 o 
   9   4   9      145.78      118.97     18.41 o 
  10   4   9     1363.09     1380.43     47.84 o 
  11   4   9      590.17      566.25     34.36 o 
  -7   5   9     1261.26     1270.02     49.92 o 
  -6   5   9     1603.47     1606.51     36.12 o 
  -5   5   9      123.62      121.12     13.31 o 
  -4   5   9     2812.74     2975.72     43.67 o 
  -3   5   9      711.17      692.25     19.22 o 
  -2   5   9     7048.99     7124.67     75.00 o 
  -1   5   9    12132.43    12852.86     94.74 o 
   0   5   9       21.81       12.22      8.69 o 
   1   5   9     6887.02     7143.34     73.63 o 
   2   5   9     6209.04     6349.43     62.97 o 
   3   5   9     3919.33     3916.27     55.84 o 
   4   5   9     7602.29     7986.76     71.29 o 
   6   5   9     1669.32     1587.01     55.50 o 
   7   5   9     7413.17     7948.88    113.47 o 
   8   5   9      166.57      143.47     19.68 o 
   9   5   9     1735.37     1801.31     48.53 o 
  10   5   9      199.64      217.07     25.64 o 
  11   5   9       78.50       72.97     22.14 o 
  -7   6   9      196.54      174.79     20.67 o 
  -6   6   9      829.73      910.89     26.05 o 
  -5   6   9     1733.72     1770.73     38.13 o 
  -4   6   9      311.63      288.63     15.53 o 
  -3   6   9     4078.47     4214.95     69.86 o 
  -2   6   9     4766.48     4653.83     52.91 o 
  -1   6   9     3101.19     3019.48     41.90 o 
   0   6   9     8258.19     8882.29    109.44 o 
   1   6   9      503.85      489.37     37.69 o 
   2   6   9     4005.19     3895.21     57.49 o 
   3   6   9     6946.55     7058.39     67.10 o 
   4   6   9      280.91      242.68     13.93 o 
   5   6   9     4965.24     5156.75     65.49 o 
   6   6   9     2308.53     2315.59     68.21 o 
   7   6   9     1487.19     1415.94     46.64 o 
   8   6   9     1416.86     1501.47     55.64 o 
   9   6   9       30.21       49.51     18.30 o 
  10   6   9      174.39      209.67     27.54 o 
  11   6   9      670.18      711.10     44.17 o 
  12   6   9       38.23        7.34     11.76 o 
  -7   7   9      781.44      823.05     33.91 o 
  -6   7   9     1083.03     1065.15     26.94 o 
  -5   7   9      327.69      358.85     18.51 o 
  -4   7   9     2434.56     2509.71     33.84 o 
  -3   7   9      652.87      584.32     25.11 o 
  -2   7   9     2062.31     1992.92     28.56 o 
  -1   7   9     4045.56     4168.71     63.45 o 
   0   7   9      712.23      663.95     16.66 o 
   1   7   9     4806.79     4986.59     49.52 o 
   2   7   9     3336.53     3248.84     60.49 o 
   3   7   9     1105.32     1039.10     25.01 o 
   4   7   9     3928.50     3925.68     94.77 o 
   5   7   9      183.18      180.01     15.42 o 
   6   7   9      424.38      448.67     19.93 o 
   7   7   9      427.44      369.43     26.27 o 
   8   7   9       35.85       35.97     17.78 o 
   9   7   9      484.06      508.60     35.45 o 
  10   7   9      806.99      842.40     48.76 o 
  11   7   9      116.55       64.02     17.90 o 
  -6   8   9     1074.45     1036.08     28.45 o 
  -5   8   9     1342.32     1412.74     56.53 o 
  -4   8   9       63.68       61.72      7.43 o 
  -3   8   9     1875.70     1904.60     40.12 o 
  -2   8   9      799.94      752.39     20.29 o 
  -1   8   9      722.15      709.23     17.88 o 
   0   8   9     2050.62     2196.84     39.27 o 
   1   8   9      360.64      376.44     14.41 o 
   2   8   9     4552.32     4504.89     91.32 o 
   3   8   9     4724.57     4716.22     68.38 o 
   4   8   9      421.24      424.00     19.47 o 
   5   8   9      179.25      165.13     15.44 o 
   6   8   9     1181.63     1163.08     28.05 o 
   7   8   9      601.72      684.13     35.74 o 
   8   8   9     2632.41     2525.89     63.04 o 
   9   8   9      595.60      577.72     38.09 o 
  10   8   9       41.63       46.29     17.90 o 
  11   8   9     1377.84     1425.80     56.50 o 
  -6   9   9      116.98      105.48     14.51 o 
  -5   9   9      334.81      348.71     18.53 o 
  -4   9   9     1278.22     1308.76     41.19 o 
  -3   9   9      171.16      141.66     13.34 o 
  -2   9   9      895.40      896.84     25.68 o 
  -1   9   9     1147.25     1036.05     21.82 o 
   0   9   9      107.15       90.36      9.90 o 
   1   9   9     2707.55     2672.85     58.51 o 
   2   9   9     1682.92     1623.61     36.04 o 
   3   9   9      174.32      139.15     17.54 o 
   4   9   9      810.80      856.28     48.96 o 
   5   9   9     2693.02     2850.93     54.45 o 
   6   9   9      191.64      192.21     14.72 o 
   7   9   9     4189.81     4454.20     61.35 o 
   8   9   9      147.99      126.15     34.13 o 
   9   9   9     1111.82     1105.99     46.58 o 
  10   9   9     1676.51     1793.05     66.89 o 
  11   9   9       41.45       43.14     19.91 o 
  -5  10   9      336.46      326.32     23.95 o 
  -4  10   9        1.90        9.52      5.99 o 
  -3  10   9      920.96      929.91     31.13 o 
  -2  10   9      371.73      373.39     16.65 o 
  -1  10   9        3.12        6.50      6.95 o 
   0  10   9      571.03      570.59     24.58 o 
   1  10   9     2315.56     2263.04     41.33 o 
   2  10   9      394.91      361.21     19.73 o 
   3  10   9     3363.93     3300.15     59.88 o 
   4  10   9      925.52      851.25     25.53 o 
   5  10   9      508.19      515.85     23.79 o 
   6  10   9     5088.63     5594.77     72.03 o 
   7  10   9       29.30        2.13     13.94 o 
   8  10   9     2100.31     2187.65     57.71 o 
   9  10   9      458.54      463.34     37.40 o 
  10  10   9      292.85      304.78     36.20 o 
  -5  11   9       15.65       22.66     15.43 o 
  -4  11   9      921.37     1001.14     28.44 o 
  -3  11   9      305.63      307.39     17.47 o 
  -2  11   9      359.65      311.74     23.60 o 
  -1  11   9     1276.35     1191.51     38.00 o 
   0  11   9     1499.49     1369.91     43.17 o 
   1  11   9      444.32      444.34     23.62 o 
   2  11   9     2604.67     2727.25     49.18 o 
   3  11   9       79.72       62.13     12.84 o 
   4  11   9     2788.13     2742.43     64.68 o 
   5  11   9     2661.72     2704.96     66.72 o 
   6  11   9      246.85      233.00     18.62 o 
   7  11   9     2669.95     2872.80    119.72 o 
   8  11   9       80.95       54.38     14.16 o 
   9  11   9     1369.96     1333.68     64.76 o 
  10  11   9     1069.93     1037.04     52.37 o 
  -4  12   9      137.68       87.19     21.05 o 
  -3  12   9      854.64      922.49     34.81 o 
  -2  12   9     1199.33     1141.55     37.88 o 
  -1  12   9        0.22        1.06      8.85 o 
   0  12   9     1598.76     1586.07     42.79 o 
   1  12   9     1822.61     1916.97     51.74 o 
   2  12   9      351.96      371.34     26.33 o 
   3  12   9     2380.11     2438.94     47.81 o 
   4  12   9       62.96       79.34     10.85 o 
   5  12   9     3110.02     3086.60     64.87 o 
   6  12   9     3377.93     3591.41     72.98 o 
   7  12   9        3.03        8.22      8.03 o 
   8  12   9     1274.15     1265.41     58.17 o 
   9  12   9      214.78      197.51     35.85 o 
  -3  13   9      444.56      402.63     26.94 o 
  -2  13   9      426.29      432.19     26.65 o 
  -1  13   9     1616.90     1596.48     48.41 o 
   0  13   9      501.63      458.89     44.63 o 
   1  13   9     1046.69     1006.42     34.15 o 
   2  13   9     2051.29     2162.59     54.09 o 
   3  13   9       99.00      113.08     14.82 o 
   4  13   9     2251.03     2236.15     57.14 o 
   5  13   9      662.93      593.44     27.25 o 
   6  13   9      736.03      721.56     29.70 o 
   7  13   9     1966.29     2086.09    108.42 o 
   8  13   9      130.80      109.57     29.43 o 
   9  13   9      858.19      904.87     57.88 o 
  -2  14   9      747.09      742.08     41.98 o 
  -1  14   9       30.48       36.78     13.17 o 
   0  14   9     1506.13     1512.75     40.42 o 
   1  14   9      960.50      937.53     35.74 o 
   2  14   9      355.40      339.27     23.13 o 
   3  14   9     1623.99     1714.73     82.75 o 
   4  14   9        4.70        1.06     17.09 o 
   5  14   9     1842.07     1892.51     47.74 o 
   6  14   9      856.61      828.61     62.73 o 
   7  14   9       89.64       47.46     20.29 o 
   8  14   9     1094.82     1167.89     65.22 o 
   0  15   9       10.25        1.12     15.54 o 
   1  15   9     1381.17     1435.59     42.97 o 
   2  15   9     1266.25     1341.94     43.85 o 
   3  15   9        4.25        9.76     10.21 o 
   4  15   9     1466.14     1530.32     64.33 o 
   5  15   9      226.07      212.65     28.34 o 
   6  15   9      519.12      454.07     30.10 o 
  -2 -14  10      125.55      124.02     38.72 o 
  -1 -14  10      366.60      320.38     36.71 o 
   0 -14  10      164.40      115.93     30.17 o 
   1 -14  10      216.56      197.39     34.82 o 
   2 -14  10      356.93      358.65     40.79 o 
  -3 -13  10      165.35      125.70     27.25 o 
  -2 -13  10       57.91       36.31      9.95 o 
  -1 -13  10        7.38       20.59     21.05 o 
   0 -13  10      441.29      404.08     36.83 o 
   1 -13  10      903.68      867.01     48.93 o 
   2 -13  10      126.04       95.17     34.94 o 
   3 -13  10      493.87      546.97     50.83 o 
   4 -13  10       29.79       62.99     34.65 o 
  -5 -12  10       83.37       76.93     42.05 o 
  -4 -12  10      600.45      612.21     32.33 o 
  -3 -12  10      525.56      494.45     27.15 o 
  -2 -12  10       43.46       38.12     10.80 o 
  -1 -12  10      756.84      768.49     33.93 o 
   0 -12  10      283.15      272.71     32.70 o 
   1 -12  10      910.48      981.91     49.16 o 
   2 -12  10     1379.95     1430.45     61.21 o 
   3 -12  10        1.04       16.46     23.40 o 
   4 -12  10      723.90      727.73     48.59 o 
   5 -12  10      459.73      474.35     45.55 o 
   6 -12  10      149.54      156.61     32.35 o 
  -5 -11  10      888.77      915.66     52.43 o 
  -4 -11  10      278.11      269.53     22.15 o 
  -3 -11  10      823.77      799.37     30.44 o 
  -2 -11  10      789.00      745.15     37.98 o 
  -1 -11  10       11.06       20.96     16.00 o 
   0 -11  10     1567.65     1591.15     58.91 o 
   1 -11  10     1199.13     1336.95     57.77 o 
   2 -11  10      492.11      532.17     39.07 o 
   3 -11  10     1294.70     1271.44     58.28 o 
   4 -11  10       19.21       21.86     22.09 o 
   5 -11  10      933.17      965.97     54.61 o 
   6 -11  10      668.11      664.06     45.26 o 
   7 -11  10      112.57       84.04     38.49 o 
  -6 -10  10      677.15      721.82     50.83 o 
  -5 -10  10       39.68       21.28     14.46 o 
  -4 -10  10     1859.54     1833.60     43.02 o 
  -3 -10  10      830.50      801.23     34.76 o 
  -2 -10  10      524.50      482.17     23.89 o 
  -1 -10  10     2333.95     2293.77     44.65 o 
   0 -10  10       62.99       54.72     20.68 o 
   1 -10  10     2602.20     2731.37     68.72 o 
   2 -10  10     1437.58     1534.22     53.23 o 
   3 -10  10      373.54      347.34     39.12 o 
   4 -10  10     2415.57     2466.06     94.42 o 
   5 -10  10      654.55      551.16     41.25 o 
   6 -10  10      315.65      342.18     38.32 o 
   7 -10  10      636.71      664.92     50.83 o 
  -7  -9  10      421.09      515.02     46.41 o 
  -6  -9  10       61.45       71.36     25.13 o 
  -5  -9  10     2281.19     2254.96     85.65 o 
  -4  -9  10      281.37      265.24     20.86 o 
  -3  -9  10     2983.64     2961.07     62.53 o 
  -2  -9  10     2486.59     2623.72     46.05 o 
  -1  -9  10      238.59      214.45     17.61 o 
   0  -9  10     3465.01     3778.78     99.44 o 
   1  -9  10      554.28      564.00     36.08 o 
   2  -9  10     1839.84     1809.98     55.41 o 
   3  -9  10     2077.30     2249.91     66.89 o 
   4  -9  10       63.28       52.55     19.27 o 
   5  -9  10     1339.21     1353.64     60.23 o 
   6  -9  10      174.74      241.10     32.64 o 
   7  -9  10      282.78      221.08     31.15 o 
   8  -9  10      158.57      181.45     32.98 o 
  -7  -8  10      446.69      331.22     39.75 o 
  -6  -8  10     1626.72     1680.33     83.92 o 
  -5  -8  10       82.67       62.23     13.22 o 
  -4  -8  10     3566.69     3695.42    171.61 o 
  -3  -8  10      531.12      533.68     43.20 o 
  -2  -8  10      553.30      485.71     22.73 o 
  -1  -8  10     1928.97     2031.52     38.76 o 
   0  -8  10       53.63       49.60      7.34 o 
   1  -8  10     2801.67     2955.22     53.10 o 
   2  -8  10     1162.18     1140.88     27.36 o 
   3  -8  10      228.91      173.36     26.67 o 
   4  -8  10     1116.85     1135.94     44.40 o 
   5  -8  10      181.56      193.55     30.00 o 
   6  -8  10       19.97      -20.19     20.19 o 
   7  -8  10      448.34      485.08     36.66 o 
   8  -8  10       95.53       81.52     24.55 o 
   9  -8  10      119.44      114.90     25.24 o 
  -7  -7  10      388.03      411.25     50.65 o 
  -6  -7  10      981.19      938.43     51.23 o 
  -5  -7  10     1711.58     1824.96     47.25 o 
  -4  -7  10       71.88       58.42     10.38 o 
  -3  -7  10     1418.80     1446.05     34.61 o 
  -2  -7  10     1444.63     1435.58     35.33 o 
  -1  -7  10      262.61      231.84     17.05 o 
   0  -7  10     3032.79     3232.74     66.13 o 
   1  -7  10      526.15      501.40     20.26 o 
   2  -7  10     1754.13     1785.31     41.62 o 
   3  -7  10      909.28      857.81     22.03 o 
   4  -7  10       10.51      -10.50     21.11 o 
   5  -7  10       34.88       60.18     26.45 o 
   6  -7  10     1058.07     1085.57     52.03 o 
   7  -7  10       11.46       20.36     17.15 o 
   8  -7  10      900.08      867.13     43.25 o 
   9  -7  10      118.26      109.74     22.20 o 
  -8  -6  10       17.74       43.94     20.71 o 
  -7  -6  10      854.40      869.54     56.45 o 
  -6  -6  10      682.22      696.12     45.09 o 
  -5  -6  10       87.81       79.34     12.91 o 
  -4  -6  10     1370.90     1449.24     37.77 o 
  -3  -6  10      202.52      222.67     18.23 o 
  -2  -6  10     1234.15     1162.98     30.24 o 
  -1  -6  10     1516.20     1521.43     31.16 o 
   0  -6  10        8.03       10.80     12.67 o 
   1  -6  10      755.68      780.21     23.33 o 
   2  -6  10     1342.93     1349.65     31.71 o 
   3  -6  10      215.30      211.24     13.41 o 
   4  -6  10     1005.81     1098.54     46.12 o 
   5  -6  10     1256.62     1263.17     44.40 o 
   6  -6  10      300.46      262.39     28.85 o 
   7  -6  10     2340.96     2319.95     82.66 o 
   8  -6  10      157.86      167.10     27.94 o 
   9  -6  10      246.32      290.04     30.06 o 
  10  -6  10      227.31      157.01     34.53 o 
  -8  -5  10      490.76      458.06     44.34 o 
  -7  -5  10      304.64      314.76     42.68 o 
  -6  -5  10      556.44      543.36     47.90 o 
  -5  -5  10     1756.16     1708.27     38.47 o 
  -4  -5  10       89.81      113.70     11.22 o 
  -3  -5  10      880.05      857.19     27.42 o 
  -2  -5  10     1505.72     1484.58     30.73 o 
  -1  -5  10      152.32      133.06     26.22 o 
   0  -5  10      365.73      372.05     17.77 o 
   1  -5  10     3356.74     3434.33     56.54 o 
   2  -5  10       63.48       53.16     11.07 o 
   3  -5  10     8160.88     8823.39    153.71 o 
   4  -5  10       57.50       55.29     10.93 o 
   5  -5  10      489.34      539.34     31.95 o 
   6  -5  10     2016.50     1907.15     53.18 o 
   7  -5  10      681.59      628.49     33.79 o 
   8  -5  10     1801.88     1876.29     68.61 o 
  10  -5  10        9.39       -7.00     17.44 o 
  -8  -4  10       23.37       37.00     14.23 o 
  -7  -4  10      770.27      748.90     45.89 o 
  -6  -4  10      524.76      500.57     39.35 o 
  -5  -4  10        8.02       10.38     11.47 o 
  -4  -4  10      460.73      452.31     22.09 o 
  -3  -4  10     1312.44     1327.38     30.29 o 
  -2  -4  10     1033.58      954.75     26.37 o 
  -1  -4  10     1771.59     1722.39     58.83 o 
   0  -4  10     1844.77     1803.98     38.29 o 
   1  -4  10      169.50      149.98     18.10 o 
   2  -4  10     7357.86     7709.44     77.61 o 
   3  -4  10      173.97      165.38     11.57 o 
   4  -4  10     2191.86     2241.44     39.79 o 
   5  -4  10     1853.62     1844.41     28.21 o 
   6  -4  10      855.84      782.46     35.34 o 
   7  -4  10     2342.68     2434.68     63.39 o 
   8  -4  10      800.80      811.31     40.90 o 
   9  -4  10     1344.50     1298.11     46.41 o 
  10  -4  10     1159.71     1031.48     52.60 o 
  11  -4  10       81.46       46.64     23.29 o 
  -8  -3  10      475.10      470.38     30.97 o 
  -7  -3  10      404.09      356.76     26.47 o 
  -6  -3  10      278.01      230.12     23.23 o 
  -5  -3  10      891.31      855.02     50.83 o 
  -4  -3  10     1522.31     1563.14     56.50 o 
  -3  -3  10      528.98      530.34     32.12 o 
  -2  -3  10     4365.79     4235.77     96.49 o 
  -1  -3  10       33.50       54.67     26.90 o 
   0  -3  10     1292.60     1221.36     40.16 o 
   1  -3  10     2918.32     2918.90     61.78 o 
   2  -3  10       70.08       79.31     10.22 o 
   3  -3  10     7434.76     7965.30    191.94 o 
   4  -3  10     1534.16     1506.27     25.91 o 
   5  -3  10     1199.95     1216.95     24.46 o 
   7  -3  10      540.46      493.74     28.11 o 
   8  -3  10     2982.84     3179.62     72.62 o 
   9  -3  10     1295.65     1267.76     41.02 o 
  10  -3  10      417.58      393.70     35.11 o 
  11  -3  10      770.86      681.21     48.36 o 
  -8  -2  10      294.85      331.08     40.56 o 
  -7  -2  10      403.83      395.31     29.20 o 
  -6  -2  10      875.88      880.53     34.57 o 
  -5  -2  10      288.90      282.79     20.30 o 
  -4  -2  10      691.02      671.51     37.57 o 
  -3  -2  10     6657.50     7235.89    138.36 o 
  -2  -2  10      219.00      202.50     23.00 o 
  -1  -2  10     5112.25     5105.76     85.13 o 
   0  -2  10     1204.36     1120.51     33.90 o 
   1  -2  10      272.31      297.21     21.17 o 
   2  -2  10     9675.45     9911.39    109.05 o 
   3  -2  10      134.46      143.30     14.11 o 
   4  -2  10     9873.70    10586.66    151.82 o 
   5  -2  10     5043.02     5240.03    105.75 o 
   6  -2  10      549.21      529.72     16.74 o 
   7  -2  10     3334.37     3516.07     86.51 o 
   8  -2  10       30.64       24.32     16.06 o 
   9  -2  10     2108.52     2110.34     68.61 o 
  10  -2  10     1519.23     1341.65     52.32 o 
  11  -2  10        2.55        8.15      9.81 o 
  -8  -1  10      438.54      461.49     31.08 o 
  -7  -1  10      899.50      977.97     37.15 o 
  -6  -1  10      124.44      124.61     23.43 o 
  -5  -1  10     1361.64     1363.20     60.03 o 
  -4  -1  10     3096.31     3161.82     59.52 o 
  -3  -1  10      670.91      583.57     32.41 o 
  -2  -1  10     9052.06     9350.99    146.22 o 
  -1  -1  10      552.11      485.08     24.55 o 
   0  -1  10     7164.71     7295.61     94.54 o 
   1  -1  10     7390.97     7351.48     94.14 o 
   2  -1  10     1876.19     1785.37     42.56 o 
   3  -1  10    13608.67    13925.10    138.31 o 
   4  -1  10     1935.78     1906.92     35.11 o 
   5  -1  10     5293.17     5568.07     80.25 o 
   6  -1  10     5440.84     5837.66     74.11 o 
   7  -1  10       16.71       14.86      6.16 o 
   8  -1  10     1979.90     2037.20     50.48 o 
   9  -1  10      514.90      498.27     30.23 o 
  10  -1  10      626.24      574.45     43.54 o 
  11  -1  10      900.38      830.01     39.98 o 
  -8   0  10      725.45      800.70     41.85 o 
  -7   0  10      520.80      478.91     27.59 o 
  -6   0  10     1861.03     1939.22     52.18 o 
  -5   0  10      163.47      183.97     46.18 o 
  -4   0  10     3296.81     3452.21     62.61 o 
  -3   0  10     6562.76     7034.61     94.73 o 
  -2   0  10     1012.34      945.20     38.38 o 
  -1   0  10    10201.69    10663.39    142.72 o 
   0   0  10     1835.36     1756.57     39.01 o 
   1   0  10     5061.95     4990.52     81.63 o 
   2   0  10     5499.44     5301.89     84.50 o 
   3   0  10     1370.47     1393.97     33.04 o 
   4   0  10    10836.05    11500.68    120.35 o 
   5   0  10     2969.20     3174.23     63.39 o 
   6   0  10     2129.06     2225.76     60.46 o 
   7   0  10     2399.72     2497.22     85.85 o 
   8   0  10       15.84       16.58      9.35 o 
   9   0  10      801.21      780.38     25.37 o 
  10   0  10      474.02      468.67     38.32 o 
  11   0  10       10.97        7.46      7.00 o 
  -8   1  10      803.07      794.47     36.37 o 
  -7   1  10     1212.00     1386.62     51.10 o 
  -6   1  10      166.48      152.17     18.20 o 
  -5   1  10     3580.64     3820.10     85.79 o 
  -4   1  10     1233.05     1224.05     32.76 o 
  -3   1  10     1709.10     1649.95     38.90 o 
  -2   1  10     3234.36     3270.01     56.79 o 
  -1   1  10        5.25       29.03     15.55 o 
   0   1  10     8341.52     8434.25    103.37 o 
   1   1  10     5015.14     4916.40     80.83 o 
   2   1  10     3349.62     3243.64     60.35 o 
   3   1  10     5917.52     6200.63     67.40 o 
   4   1  10      137.81      111.86     13.94 o 
   5   1  10     4521.59     4883.13     77.10 o 
   6   1  10     3150.36     3411.32     75.72 o 
   7   1  10        0.34        7.69      6.42 o 
   8   1  10      622.60      605.40     19.79 o 
   9   1  10      227.62      233.20     15.92 o 
  10   1  10      398.87      314.76     26.04 o 
  11   1  10      465.85      416.24     30.35 o 
  -8   2  10      381.43      384.37     32.17 o 
  -7   2  10      444.27      421.22     33.50 o 
  -6   2  10     2095.35     2177.38     55.49 o 
  -5   2  10        2.36       10.82      9.58 o 
  -4   2  10     5927.45     6352.10     93.98 o 
  -3   2  10     1828.28     1812.93     45.15 o 
  -2   2  10     1125.21     1109.16     30.43 o 
  -1   2  10     6387.57     6474.03    101.25 o 
   0   2  10     1056.96      927.59     32.07 o 
   1   2  10     6204.40     5966.18    107.33 o 
   2   2  10     1763.03     1728.69     44.80 o 
   3   2  10      421.38      408.61     23.12 o 
   4   2  10     2001.72     2088.71     42.62 o 
   5   2  10     1097.56     1014.10     30.92 o 
   6   2  10      244.27      276.33     19.27 o 
   7   2  10     2288.95     2418.33     69.93 o 
   8   2  10     1179.25     1191.24     38.21 o 
   9   2  10      395.98      352.52     17.25 o 
  10   2  10      487.10      455.13     27.13 o 
  -7   3  10      643.64      648.54     33.14 o 
  -6   3  10      201.94      183.97     23.81 o 
  -5   3  10     2538.36     2655.82     45.52 o 
  -4   3  10      138.49      147.89     19.27 o 
  -3   3  10     2452.85     2496.49     85.82 o 
  -2   3  10      441.05      444.83     18.72 o 
  -1   3  10      270.67      241.97     14.58 o 
   0   3  10     3682.80     3532.70     74.69 o 
   1   3  10     2081.84     1867.11     40.56 o 
   2   3  10      252.93      199.57     17.50 o 
   3   3  10     1231.85     1319.62     36.14 o 
   4   3  10       98.14      109.05     15.14 o 
   5   3  10     1861.51     1907.67     54.32 o 
   6   3  10     3183.40     3255.17     85.19 o 
   7   3  10     1341.29     1276.83     40.50 o 
   8   3  10      953.33      909.98     29.43 o 
   9   3  10     1989.52     1980.92     50.19 o 
  10   3  10       25.23       28.63     12.74 o 
  -7   4  10      562.24      568.61     29.75 o 
  -6   4  10      880.84      832.22     50.57 o 
  -5   4  10       35.08       26.59     12.48 o 
  -4   4  10     1279.49     1268.30     26.60 o 
  -3   4  10      858.06      843.44     26.76 o 
  -2   4  10     1031.98      994.51     22.12 o 
  -1   4  10     2168.42     2187.67     41.23 o 
   0   4  10       74.71       74.38     15.29 o 
   1   4  10      509.71      500.99     18.39 o 
   2   4  10     3743.70     3838.23     79.85 o 
   3   4  10     1474.29     1493.84     37.80 o 
   4   4  10     2068.58     2144.18     55.07 o 
   5   4  10     1648.80     1592.33     44.23 o 
   6   4  10      215.11      198.25     19.73 o 
   8   4  10     3406.74     3333.01     77.79 o 
   9   4  10      198.81      198.20     23.00 o 
  10   4  10     1351.64     1285.43     43.08 o 
  -7   5  10      260.16      237.91     22.16 o 
  -6   5  10       68.06       59.25     27.36 o 
  -5   5  10      897.14      946.17     24.79 o 
  -4   5  10      522.66      479.23     18.02 o 
  -3   5  10      361.76      352.06     15.49 o 
  -2   5  10     2612.01     2610.56     65.47 o 
  -1   5  10        5.28        1.50      7.80 o 
   0   5  10     3091.90     3080.70     57.17 o 
   1   5  10     1597.35     1602.88     29.68 o 
   2   5  10      871.38      798.46     24.03 o 
   3   5  10     4548.40     4735.81     54.49 o 
   4   5  10     2845.24     2787.30     65.28 o 
   5   5  10     2826.78     2727.76     70.27 o 
   6   5  10     1538.83     1467.34     48.59 o 
   7   5  10      956.68      955.76     43.25 o 
   8   5  10     1912.03     2082.92     55.99 o 
   9   5  10     5381.73     5685.89     85.42 o 
  10   5  10        5.54        8.72     17.84 o 
  11   5  10      748.55      761.86     37.92 o 
  -7   6  10      146.12      141.57     19.15 o 
  -6   6  10      872.41      902.90     25.28 o 
  -5   6  10       21.08       14.28     11.20 o 
  -4   6  10      360.33      360.95     30.95 o 
  -3   6  10      968.69      913.63     22.55 o 
  -2   6  10      196.37      184.39     15.31 o 
  -1   6  10     3432.01     3725.16     40.33 o 
   0   6  10      721.60      706.21     17.11 o 
   1   6  10      370.97      372.89     18.18 o 
   2   6  10     6441.36     6844.83     83.18 o 
   3   6  10     2718.86     2585.39     46.93 o 
   4   6  10     7542.11     7822.00    132.08 o 
   5   6  10     3105.34     3027.66     83.87 o 
   7   6  10     3255.23     3477.57     89.37 o 
   8   6  10     3509.27     3476.60     76.18 o 
   9   6  10      965.85      951.17     41.59 o 
  10   6  10     2222.00     2250.20     66.43 o 
  11   6  10       44.77       12.33     11.76 o 
  -6   7  10       84.50       77.43     17.51 o 
  -5   7  10      633.72      650.34     29.31 o 
  -4   7  10      597.55      549.29     21.03 o 
  -3   7  10       56.33       74.07     12.70 o 
  -2   7  10     2828.35     2804.19     53.33 o 
  -1   7  10      868.20      867.69     20.42 o 
   0   7  10     2392.41     2365.07     41.56 o 
   1   7  10     3076.16     3127.19     60.82 o 
   2   7  10       89.07       86.72     14.84 o 
   3   7  10     4854.85     5200.10     74.64 o 
   4   7  10     3260.70     3216.37     62.26 o 
   5   7  10      477.00      514.96     55.76 o 
   6   7  10     3785.07     3876.66     94.59 o 
   7   7  10       36.32       29.54      9.18 o 
   8   7  10     3747.97     3856.13     73.14 o 
   9   7  10     3556.50     3585.82    104.06 o 
  10   7  10        9.85        3.79     10.84 o 
  11   7  10      960.99      965.85     46.47 o 
  -6   8  10      509.34      502.45     22.41 o 
  -5   8  10       49.05       21.90      8.10 o 
  -4   8  10      427.30      418.75     18.49 o 
  -3   8  10     2629.20     2625.95     46.25 o 
  -2   8  10      695.29      649.01     21.07 o 
  -1   8  10     2927.33     3141.26     75.44 o 
   0   8  10      493.39      480.22     25.94 o 
   1   8  10     1169.47     1131.08     29.74 o 
   2   8  10     3731.88     3852.43     54.11 o 
   3   8  10     2429.17     2328.18     53.79 o 
   5   8  10     9091.92     9327.65    296.12 o 
   6   8  10       77.17       84.60     12.90 o 
   7   8  10     4154.00     4534.01     96.95 o 
   8   8  10      571.76      592.41     52.49 o 
   9   8  10     1845.02     1770.74     66.77 o 
  10   8  10     1660.54     1848.07     65.11 o 
  11   8  10       53.52       54.27     21.34 o 
  -5   9  10     1056.03     1124.71     29.92 o 
  -4   9  10      473.74      439.58     20.54 o 
  -3   9  10      132.90      149.54     14.60 o 
  -2   9  10     3760.36     3975.19     93.29 o 
  -1   9  10      505.94      499.72     17.06 o 
   0   9  10     1702.41     1649.23     40.25 o 
   1   9  10     2980.89     2983.72     72.88 o 
   2   9  10       77.59       99.95     13.90 o 
   3   9  10    11934.39    12995.87    119.71 o 
   4   9  10     2245.03     2178.75     44.04 o 
   5   9  10     1683.33     1568.99     63.56 o 
   6   9  10     3293.72     3502.80     53.79 o 
   7   9  10       15.43       17.56      8.66 o 
   8   9  10     2491.06     2522.91     85.70 o 
   9   9  10     1070.50     1140.01     48.07 o 
  10   9  10       83.01       67.17     19.68 o 
  11   9  10     1147.71     1089.59     71.88 o 
  -5  10  10       76.99       78.26     17.00 o 
  -4  10  10      853.56      838.47     28.20 o 
  -3  10  10     1269.87     1244.08     28.29 o 
  -2  10  10        1.15       18.00      6.89 o 
  -1  10  10     2314.57     2505.11     67.66 o 
   0  10  10     1624.31     1687.02     71.91 o 
   1  10  10     1451.08     1490.26     53.38 o 
   2  10  10     4176.09     4436.53     70.64 o 
   3  10  10       71.10       62.17     14.00 o 
   4  10  10     3989.37     4012.32     59.65 o 
   5  10  10     2636.52     2625.97     47.06 o 
   6  10  10      105.30      104.79     15.69 o 
   7  10  10     1285.92     1322.08     39.52 o 
   8  10  10      191.76      133.20     32.93 o 
   9  10  10      493.34      434.94     42.74 o 
  10  10  10     1277.19     1471.07     67.75 o 
  -4  11  10      420.08      387.97     25.64 o 
  -3  11  10      621.25      609.17     29.84 o 
  -2  11  10     2617.25     2750.14     65.57 o 
  -1  11  10      101.53      100.36     17.28 o 
   0  11  10     2127.05     2078.83     54.39 o 
   1  11  10      988.05      995.41     36.40 o 
   2  11  10      578.77      549.43     27.00 o 
   3  11  10     1999.16     2040.40     40.74 o 
   4  11  10      387.52      332.09     22.28 o 
   5  11  10      537.65      494.33     24.33 o 
   6  11  10     1961.48     2042.14     50.39 o 
   7  11  10      146.48      131.87     23.15 o 
   8  11  10      383.75      412.82     27.74 o 
   9  11  10      454.54      469.19     37.86 o 
  10  11  10        1.81      -21.28     21.91 o 
  -3  12  10      602.16      593.52     30.96 o 
  -2  12  10      369.27      320.81     27.10 o 
  -1  12  10     1856.71     1885.50     57.97 o 
   0  12  10      677.31      637.92     28.45 o 
   1  12  10      284.58      291.80     22.30 o 
   2  12  10      905.69      884.33     30.66 o 
   3  12  10       63.19       57.38     20.45 o 
   4  12  10     1050.95     1050.32     33.36 o 
   5  12  10     1661.88     1581.20     47.67 o 
   6  12  10        2.33       10.64     13.87 o 
   7  12  10      607.25      603.12     28.31 o 
   8  12  10      211.46      188.06     18.09 o 
   9  12  10       13.41       27.13     20.08 o 
  -2  13  10      454.66      453.33     36.86 o 
  -1  13  10       10.20        2.01     20.54 o 
   0  13  10      751.62      750.22     34.04 o 
   1  13  10     1108.99     1219.29     88.11 o 
   2  13  10        5.54        9.94      8.41 o 
   3  13  10      387.38      418.42     28.96 o 
   4  13  10      308.45      318.60     25.53 o 
   5  13  10      451.54      427.72     25.57 o 
   6  13  10     1948.13     2056.58     49.43 o 
   7  13  10      424.96      386.52     28.03 o 
   8  13  10       63.37       46.47     14.46 o 
  -1  14  10      657.49      653.70     33.06 o 
   0  14  10      478.74      446.26     27.07 o 
   1  14  10       42.72       28.52     17.58 o 
   2  14  10      558.78      586.90     30.08 o 
   3  14  10      251.88      252.21     36.05 o 
   4  14  10      290.55      277.75     23.34 o 
   5  14  10     1288.27     1261.21     42.38 o 
   6  14  10        3.86        9.95      7.31 o 
   7  14  10      773.84      803.57     33.95 o 
   1  15  10     1133.99     1212.19     43.76 o 
   2  15  10       73.79       59.11     14.54 o 
   3  15  10      371.34      349.29     25.93 o 
   4  15  10      838.28      815.56     34.83 o 
   5  15  10      121.52      110.33     17.52 o 
  -2 -13  11       98.57       94.27     20.36 o 
  -1 -13  11      805.63      776.84     51.00 o 
   0 -13  11      136.44      157.93     30.58 o 
   1 -13  11      126.69       94.59     27.76 o 
   2 -13  11      325.33      296.29     34.59 o 
   3 -13  11        3.00       24.15     37.00 o 
  -3 -12  11      258.04      190.14     21.80 o 
  -2 -12  11      805.21      841.35     31.76 o 
  -1 -12  11       23.33       23.39     14.34 o 
   0 -12  11      471.08      442.57     41.65 o 
   1 -12  11      292.30      302.08     37.92 o 
   2 -12  11        5.54       28.22     21.23 o 
   3 -12  11      403.61      439.19     43.60 o 
   4 -12  11       87.62       41.70     25.01 o 
   5 -12  11      130.95      139.00     38.26 o 
  -4 -11  11      645.35      590.12     31.92 o 
  -3 -11  11      432.69      439.07     27.12 o 
  -2 -11  11       80.75       55.54     20.22 o 
  -1 -11  11      540.75      607.32     40.16 o 
   0 -11  11      146.24      133.14     24.32 o 
   1 -11  11      164.71      160.16     36.66 o 
   2 -11  11      434.48      400.01     38.55 o 
   3 -11  11      112.92      116.97     25.70 o 
   4 -11  11       82.44      116.97     28.22 o 
   5 -11  11       33.47       84.27     36.08 o 
   6 -11  11       18.34       -5.62     22.03 o 
  -5 -10  11      370.45      291.99     31.89 o 
  -4 -10  11      142.69      140.15     16.68 o 
  -3 -10  11      179.05      138.25     28.14 o 
  -2 -10  11      676.14      655.59     31.25 o 
  -1 -10  11       54.71       77.16     14.57 o 
   0 -10  11      316.37      292.72     21.94 o 
   1 -10  11      219.19      283.67     33.21 o 
   2 -10  11       37.27       18.47     15.83 o 
   3 -10  11      234.62      236.63     37.92 o 
   4 -10  11      634.34      645.64     41.59 o 
   5 -10  11       92.62       82.20     23.46 o 
   6 -10  11      707.81      744.42     51.28 o 
   7 -10  11      337.19      315.39     40.10 o 
  -6  -9  11      211.71      170.26     33.90 o 
  -5  -9  11       12.07      -14.74     22.72 o 
  -4  -9  11      339.96      316.12     21.93 o 
  -3  -9  11      394.22      389.84     24.46 o 
  -2  -9  11       39.04       44.16     14.31 o 
  -1  -9  11     1000.61      980.07     33.14 o 
   0  -9  11      851.48      851.18     29.83 o 
   1  -9  11      105.33       90.55     14.97 o 
   2  -9  11      514.54      549.33     42.05 o 
   3  -9  11      898.23      832.94     48.19 o 
   4  -9  11      217.52      210.64     30.80 o 
   5  -9  11      932.57     1100.77     54.61 o 
   6  -9  11       87.58       54.04     25.64 o 
   7  -9  11      473.90      424.56     32.81 o 
   8  -9  11      663.15      646.04     50.31 o 
  -6  -8  11       28.59       36.94     21.00 o 
  -5  -8  11      309.98      309.71     43.48 o 
  -4  -8  11      239.24      237.24     21.29 o 
  -3  -8  11        4.57        0.52     20.36 o 
  -2  -8  11     1400.20     1371.09     36.44 o 
  -1  -8  11     2081.76     2176.82     77.50 o 
   0  -8  11      389.37      390.73     22.51 o 
   1  -8  11     1187.26     1166.57     46.92 o 
   2  -8  11      286.93      282.44     16.81 o 
   3  -8  11      676.53      736.57     46.35 o 
   4  -8  11     3374.61     3719.54     79.74 o 
   5  -8  11      117.37      157.29     30.00 o 
   6  -8  11     2563.07     2675.67     88.57 o 
   7  -8  11      393.50      375.51     35.22 o 
   8  -8  11      263.90      173.70     34.07 o 
  -7  -7  11       12.35       15.60     15.89 o 
  -6  -7  11      492.53      526.84     46.35 o 
  -5  -7  11      428.19      425.59     46.98 o 
  -4  -7  11      664.23      647.08     27.08 o 
  -3  -7  11     1464.76     1465.11     35.40 o 
  -2  -7  11     1135.09     1147.19     31.20 o 
  -1  -7  11     1552.04     1579.58     36.73 o 
   0  -7  11     3883.19     4110.34     65.77 o 
   1  -7  11      214.57      223.79     19.68 o 
   2  -7  11     2852.45     2985.75     51.13 o 
   3  -7  11     2032.22     2108.27     60.29 o 
   4  -7  11     1575.26     1607.19     51.63 o 
   5  -7  11     3530.63     3860.37     81.92 o 
   6  -7  11      252.12      235.14     31.61 o 
   7  -7  11     1413.40     1500.84     65.85 o 
   8  -7  11      296.39      351.07     39.07 o 
   9  -7  11       89.98       46.87     21.57 o 
  -7  -6  11      642.41      592.01     48.82 o 
  -6  -6  11      449.63      474.98     46.24 o 
  -5  -6  11     1268.18     1259.83     33.38 o 
  -4  -6  11      954.23      955.87     33.37 o 
  -3  -6  11        4.93       20.38     11.30 o 
  -2  -6  11     1732.56     1737.51     82.69 o 
  -1  -6  11     1471.82     1522.50     35.37 o 
   0  -6  11     2445.11     2566.44     41.63 o 
   1  -6  11     5470.86     6116.37     87.57 o 
   2  -6  11        1.70       -8.27     11.40 o 
   3  -6  11     4270.84     4510.28     71.29 o 
   4  -6  11     1231.30     1384.50     55.24 o 
   5  -6  11      765.52      802.08     40.67 o 
   6  -6  11     1789.85     1892.47     68.38 o 
   7  -6  11       10.66       20.59     15.37 o 
   8  -6  11     1365.21     1349.80     52.55 o 
   9  -6  11      688.93      723.83     41.59 o 
  -7  -5  11        8.56       49.51     29.20 o 
  -6  -5  11     2393.77     2543.67     86.56 o 
  -5  -5  11      584.51      621.40     25.71 o 
  -4  -5  11     1354.40     1308.24     34.35 o 
  -3  -5  11     2487.47     2616.25     80.08 o 
  -2  -5  11      233.73      220.54     17.70 o 
  -1  -5  11     4972.91     5231.76     63.81 o 
   0  -5  11     3793.37     4153.23     69.84 o 
   1  -5  11     3250.08     3263.08    109.97 o 
   2  -5  11     5554.80     6122.85    119.32 o 
   3  -5  11      211.42      221.20     13.99 o 
   4  -5  11      687.47      690.79     20.89 o 
   5  -5  11     1118.43     1196.34     48.30 o 
   6  -5  11      101.30      122.82     22.49 o 
   7  -5  11     2588.99     2638.61     82.61 o 
   8  -5  11     1254.77     1336.37     55.19 o 
   9  -5  11       97.75       89.55     19.05 o 
  -7  -4  11     1092.84     1125.27     59.66 o 
  -6  -4  11       98.80       65.97     34.42 o 
  -5  -4  11     2733.73     2794.54     59.97 o 
  -4  -4  11     1721.07     1784.50     83.12 o 
  -3  -4  11      217.60      212.69     18.98 o 
  -2  -4  11     6101.27     6529.87     98.14 o 
  -1  -4  11      335.51      314.50     16.97 o 
   0  -4  11     5783.84     5889.12    190.22 o 
   1  -4  11     1482.91     1519.91     32.37 o 
   2  -4  11      177.94      187.94     13.85 o 
   3  -4  11     2991.04     3050.32     57.35 o 
   4  -4  11     2740.12     2857.26     77.21 o 
   5  -4  11      490.50      570.78     32.53 o 
   6  -4  11      833.27      791.52     38.61 o 
   7  -4  11       32.65       33.21     11.82 o 
   8  -4  11      592.61      584.20     37.34 o 
   9  -4  11      711.33      715.40     38.49 o 
  -7  -3  11       30.18       21.63     16.98 o 
  -6  -3  11     2353.23     2397.28     73.20 o 
  -5  -3  11      304.22      281.12     20.72 o 
  -4  -3  11     1771.01     1740.34     63.16 o 
  -3  -3  11     3880.11     3969.25     97.35 o 
  -2  -3  11      265.80      246.27     22.60 o 
  -1  -3  11     3714.75     3638.20     96.32 o 
   0  -3  11      580.65      604.40     29.08 o 
   1  -3  11      129.11      111.75     15.95 o 
   2  -3  11     5812.93     6040.89     71.98 o 
   3  -3  11      816.76      788.83     65.34 o 
   4  -3  11     2380.66     2373.24     47.73 o 
   5  -3  11     1178.13     1188.30     23.23 o 
   6  -3  11      102.26      110.77     22.43 o 
   7  -3  11      680.04      672.95     37.00 o 
   8  -3  11      504.85      477.28     31.72 o 
   9  -3  11       11.50       30.29     20.54 o 
  11  -3  11      108.05       76.18     21.28 o 
  -7  -2  11     1150.30     1131.94     41.39 o 
  -6  -2  11       84.40       39.67     13.04 o 
  -5  -2  11     2352.75     2376.00     87.83 o 
  -4  -2  11      827.23      785.55     44.40 o 
  -3  -2  11      631.38      555.52     36.03 o 
  -2  -2  11     4375.17     4370.86     85.36 o 
  -1  -2  11      982.95      914.74     40.84 o 
   0  -2  11     1766.35     1662.09     45.95 o 
   1  -2  11     2318.02     2222.72     55.53 o 
   2  -2  11      530.05      466.78     25.76 o 
   3  -2  11     3366.00     3345.75     73.14 o 
   4  -2  11     1228.37     1135.71     32.53 o 
   5  -2  11       48.99       50.88      8.82 o 
   6  -2  11      551.85      562.41     18.33 o 
   7  -2  11       45.34       42.79     12.28 o 
   8  -2  11      277.94      230.66     35.62 o 
   9  -2  11     1113.79     1126.70     41.36 o 
  10  -2  11      171.32      120.93     29.14 o 
  11  -2  11      268.03      271.16     29.54 o 
  -7  -1  11      184.20      173.92     24.05 o 
  -6  -1  11     1239.48     1287.50     38.20 o 
  -5  -1  11       34.40       45.09     25.58 o 
  -4  -1  11      694.84      681.27     36.03 o 
  -3  -1  11     2988.54     3066.78     88.23 o 
  -2  -1  11      361.99      323.65     28.40 o 
  -1  -1  11     3760.90     3626.49     87.65 o 
   0  -1  11      789.78      747.29     34.59 o 
   1  -1  11      423.62      411.59     23.63 o 
   2  -1  11     2838.60     2780.71     62.24 o 
   3  -1  11      931.06      902.58     30.29 o 
   4  -1  11      660.30      655.22     25.18 o 
   5  -1  11     3653.87     3780.35     91.21 o 
   6  -1  11     1140.74     1122.46     31.32 o 
   7  -1  11      377.49      395.26     16.38 o 
   8  -1  11      536.42      560.86     38.72 o 
   9  -1  11        5.28       -3.56     12.62 o 
  10  -1  11     1610.72     1652.11     69.58 o 
  11  -1  11     1081.14     1000.21     46.47 o 
  -7   0  11      755.34      785.53     35.76 o 
  -6   0  11        6.89       -6.84     13.80 o 
  -5   0  11      700.78      663.34     59.09 o 
  -4   0  11      189.55      213.64     18.33 o 
  -3   0  11     1697.21     1521.83     48.82 o 
  -2   0  11     4796.36     4998.20     87.31 o 
  -1   0  11     1363.91     1222.27     40.38 o 
   0   0  11      149.69      107.16     17.27 o 
   1   0  11     1514.56     1439.00     39.58 o 
   2   0  11      156.92      122.88     23.18 o 
   3   0  11      248.52      259.81     23.12 o 
   4   0  11     4021.35     3918.19     84.04 o 
   5   0  11      132.37      110.71     12.68 o 
   6   0  11     5501.25     5915.70     82.38 o 
   7   0  11     1231.16     1349.80     27.59 o 
   8   0  11       82.32       94.59     18.36 o 
   9   0  11     1565.95     1583.10     55.59 o 
  10   0  11      564.64      508.88     35.74 o 
  11   0  11      988.70      965.85     46.06 o 
  -7   1  11      111.79      103.16     20.94 o 
  -6   1  11      681.45      732.17     33.66 o 
  -5   1  11       68.91       71.07     28.31 o 
  -4   1  11      390.74      340.00     20.29 o 
  -3   1  11      870.56      887.82     27.95 o 
  -2   1  11      626.34      642.43     38.78 o 
  -1   1  11      312.83      287.97     22.95 o 
   0   1  11     6665.17     6598.05    111.17 o 
   1   1  11      467.16      402.19     23.81 o 
   2   1  11     2097.12     2112.81     53.18 o 
   3   1  11     1651.82     1511.28     39.41 o 
   4   1  11      138.84      147.54     17.09 o 
   5   1  11    13374.99    14813.05    110.14 o 
   6   1  11     2778.39     2748.18     77.61 o 
   7   1  11     2306.13     2514.42     48.87 o 
   8   1  11     1493.19     1533.83     75.95 o 
   9   1  11        2.50       17.38     11.01 o 
  10   1  11     2282.93     2360.57     56.96 o 
  -7   2  11      485.76      495.95     32.69 o 
  -6   2  11      246.10      244.00     22.67 o 
  -5   2  11      265.94      250.60     19.95 o 
  -4   2  11     1718.90     1705.80     71.91 o 
  -3   2  11      101.84      101.85     15.47 o 
  -2   2  11     2584.15     2531.78     55.54 o 
  -1   2  11     4539.39     4375.56     92.30 o 
   0   2  11       34.66       84.44     19.73 o 
   1   2  11    11281.27    11535.74    153.85 o 
   2   2  11     1561.92     1468.77     38.66 o 
   3   2  11     1190.00     1190.61     35.62 o 
   4   2  11     5442.95     5780.66    100.73 o 
   5   2  11      240.00      225.21     18.30 o 
   6   2  11     9671.13    10944.99    100.33 o 
   7   2  11     2169.52     2205.97     47.96 o 
   9   2  11     1602.94     1638.32     39.50 o 
  -7   3  11        7.71       17.00     24.44 o 
  -6   3  11      771.25      801.93     32.39 o 
  -5   3  11     1848.62     1821.18     46.72 o 
  -4   3  11      203.36      201.46     19.15 o 
  -3   3  11     1840.76     1880.66     37.01 o 
  -2   3  11      175.07      159.02     15.15 o 
  -1   3  11     1199.54     1173.63     43.20 o 
   0   3  11    10454.30    10607.86    162.92 o 
   1   3  11       95.26       86.56     15.09 o 
   2   3  11     7462.30     7630.96    113.64 o 
   3   3  11     2047.05     2059.57     54.21 o 
   4   3  11      968.45      913.02     35.45 o 
   5   3  11     5871.23     6309.45    118.17 o 
   6   3  11       50.64       57.36     14.46 o 
   7   3  11     4562.45     5054.65    110.43 o 
   8   3  11     2586.91     2751.28     65.74 o 
   9   3  11       67.54       59.95     11.87 o 
  -7   4  11      480.41      474.55     30.22 o 
  -6   4  11      444.62      381.43     24.91 o 
  -5   4  11      879.06      882.22     34.08 o 
  -4   4  11     3975.10     4301.23     74.48 o 
  -3   4  11       24.60       25.53     10.63 o 
  -2   4  11     1864.90     1916.83     34.40 o 
  -1   4  11     1729.92     1632.69     33.60 o 
   0   4  11     3922.74     3718.85     99.07 o 
   1   4  11    16923.31    17337.73    133.66 o 
   2   4  11      700.45      729.05     33.21 o 
   3   4  11     2795.03     2752.42     69.93 o 
   4   4  11     2521.85     2738.94     72.85 o 
   5   4  11     1072.46     1052.30     39.01 o 
   7   4  11     1129.13     1173.86     38.89 o 
   8   4  11     1198.31     1247.40     45.38 o 
  10   4  11       25.34       27.31     13.42 o 
  -6   5  11     1115.56     1080.12     38.40 o 
  -5   5  11     1982.54     2107.81     50.68 o 
  -4   5  11      531.87      493.34     19.83 o 
  -3   5  11     3925.01     4393.53     55.05 o 
  -2   5  11      360.25      339.85     18.17 o 
  -1   5  11     3940.39     4060.89     54.44 o 
   0   5  11     7830.47     8123.70    126.06 o 
   1   5  11      852.77      846.89     44.54 o 
   2   5  11     9492.29     9984.37    122.53 o 
   3   5  11     2359.74     2418.79     71.88 o 
   4   5  11      128.91      132.05     19.05 o 
   5   5  11     1293.97     1332.70     42.56 o 
   6   5  11      517.69      460.12     29.26 o 
   7   5  11     4055.82     4273.57     97.46 o 
   8   5  11     2214.26     2171.66     54.32 o 
   9   5  11       50.43       12.10     12.10 o 
  10   5  11      606.72      561.89     35.57 o 
  -6   6  11      114.04       97.21     26.62 o 
  -5   6  11     1157.56     1123.75     33.69 o 
  -4   6  11     2783.66     2960.09     52.09 o 
  -3   6  11       88.08       80.61     11.46 o 
  -2   6  11     2522.00     2620.41     38.44 o 
  -1   6  11     1377.88     1362.77     24.54 o 
   0   6  11     1188.48     1140.11     30.49 o 
   1   6  11     4300.89     4451.19    149.29 o 
   2   6  11      117.95      109.68     15.27 o 
   3   6  11     2229.46     2314.15     49.83 o 
   4   6  11     3616.54     3779.43     76.07 o 
   5   6  11      369.87      353.60     27.48 o 
   6   6  11     3101.25     3161.21     82.66 o 
   7   6  11      552.84      495.52     33.73 o 
   8   6  11      171.81      191.31     25.76 o 
   9   6  11      665.86      709.66     43.71 o 
  10   6  11       40.90       24.15     14.74 o 
  11   6  11      185.55      148.92     27.59 o 
  -5   7  11      291.57      288.28     17.80 o 
  -4   7  11      809.52      798.92     26.61 o 
  -3   7  11     2595.56     2745.91     48.37 o 
  -2   7  11      211.46      218.46     21.03 o 
  -1   7  11     1574.04     1507.90     26.26 o 
   0   7  11      578.15      572.53     18.07 o 
   1   7  11      747.43      772.71     26.40 o 
   2   7  11     3678.11     3873.59     55.67 o 
   3   7  11     3035.93     3020.44     63.91 o 
   4   7  11      399.42      404.29     20.07 o 
   5   7  11      442.28      424.04     29.89 o 
   6   7  11       81.58       39.24     25.93 o 
   7   7  11      983.33      926.79     43.60 o 
   8   7  11     1011.35     1043.87     52.72 o 
   9   7  11       73.48       59.89     33.39 o 
  10   7  11      619.71      611.39     41.02 o 
  11   7  11      607.24      592.24     39.81 o 
  -5   8  11      782.78      785.28     27.32 o 
  -4   8  11      633.80      636.43     23.64 o 
  -3   8  11       83.50       62.18     15.56 o 
  -2   8  11     2147.94     2176.25     44.19 o 
  -1   8  11     1084.39     1086.98     32.07 o 
   0   8  11       29.56       39.23      8.68 o 
   1   8  11     1071.79     1108.56     30.53 o 
   2   8  11       33.15       29.44     10.46 o 
   3   8  11     3601.77     3585.98     65.24 o 
   4   8  11     2484.03     2510.11     43.49 o 
   5   8  11      255.08      214.35     28.25 o 
   6   8  11      634.64      598.95     36.54 o 
   8   8  11      874.99      735.59     45.03 o 
   9   8  11     2389.45     2506.50     70.85 o 
  10   8  11      690.11      696.75     43.60 o 
  11   8  11      126.65      123.45     25.76 o 
  -4   9  11      679.89      726.08     26.30 o 
  -3   9  11      940.40      948.76     27.03 o 
  -2   9  11      413.47      384.51     18.24 o 
  -1   9  11      611.79      569.22     27.17 o 
   0   9  11     1649.20     1662.58     49.25 o 
   1   9  11      127.72      122.50     16.28 o 
   2   9  11     1251.82     1217.13     30.79 o 
   3   9  11      974.84      925.85     30.65 o 
   4   9  11       52.17       46.83     21.23 o 
   5   9  11     1973.32     2032.62     40.68 o 
   6   9  11     1475.27     1379.44     50.08 o 
   7   9  11      242.67      225.73     30.63 o 
   8   9  11     2124.28     2172.35     74.12 o 
   9   9  11       20.66       10.21      7.06 o 
  10   9  11      748.13      826.46     53.41 o 
  -4  10  11      179.74      176.74     17.16 o 
  -3  10  11       17.63       25.49      8.26 o 
  -2  10  11     1590.29     1612.40     40.53 o 
  -1  10  11      804.65      789.83     30.57 o 
   0  10  11      101.51      121.66     15.33 o 
   1  10  11      270.97      263.81     27.07 o 
   2  10  11      533.23      498.16     25.40 o 
   3  10  11      397.52      385.56     21.26 o 
   4  10  11     2004.20     2044.03     42.96 o 
   5  10  11      454.63      417.04     22.84 o 
   6  10  11      995.00     1053.21     35.51 o 
   7  10  11     1672.34     1587.21     43.27 o 
   8  10  11      337.92      325.26     32.35 o 
   9  10  11     1212.55     1257.15     52.32 o 
  10  10  11      703.12      688.26     48.53 o 
  -3  11  11      725.68      736.85     33.29 o 
  -2  11  11       73.25       56.66     19.83 o 
  -1  11  11      202.12      199.20     23.13 o 
   0  11  11     1274.97     1366.62     37.24 o 
   1  11  11      856.92      802.14     31.02 o 
   2  11  11      992.65     1029.89     36.79 o 
   3  11  11      788.56      743.90     28.92 o 
   4  11  11      210.89      179.33     20.15 o 
   5  11  11     3025.21     3209.35     78.68 o 
   6  11  11     1849.36     1733.77     49.08 o 
   7  11  11      858.68      900.24     32.04 o 
   8  11  11     1767.20     1860.00     72.05 o 
   9  11  11       18.30       20.14     10.73 o 
  -2  12  11      278.63      292.31     25.71 o 
  -1  12  11     1010.77      925.55     36.55 o 
   0  12  11        9.62       22.50      9.76 o 
   1  12  11     2705.89     2758.66     54.50 o 
   2  12  11     1250.17     1232.40     37.31 o 
   3  12  11     1176.71     1125.35     39.35 o 
   4  12  11     1942.55     1883.18     44.31 o 
   5  12  11       80.59      102.95     17.41 o 
   6  12  11     1501.24     1618.66     44.70 o 
   7  12  11     1562.64     1431.50     42.80 o 
   8  12  11      311.69      299.10     25.16 o 
   9  12  11     1100.51     1167.32     66.89 o 
  -1  13  11      594.78      599.55     30.60 o 
   0  13  11     1767.19     1926.43     74.20 o 
   1  13  11      196.80      194.19     35.80 o 
   2  13  11     1886.65     2027.35     48.45 o 
   3  13  11      968.93      893.20     67.20 o 
   4  13  11      313.72      291.71     22.53 o 
   5  13  11     1788.67     1811.41     51.63 o 
   6  13  11      369.01      360.52     25.90 o 
   7  13  11     1686.04     1832.92     46.51 o 
   8  13  11     1279.45     1262.03     49.05 o 
   1  14  11     2161.81     2401.45     58.34 o 
   2  14  11      488.65      527.30     28.59 o 
   3  14  11      574.66      508.83     28.03 o 
   4  14  11      925.09      864.68     36.14 o 
   5  14  11        4.21       17.60      7.62 o 
   6  14  11     1580.03     1585.55     47.54 o 
  -2 -12  12      140.32      131.60     25.99 o 
  -1 -12  12       77.66       87.77     27.36 o 
   0 -12  12      781.95      703.64     48.07 o 
   1 -12  12      104.06      117.02     26.10 o 
   2 -12  12      655.65      643.52     49.33 o 
   3 -12  12      360.93      352.97     45.78 o 
   4 -12  12       36.94       34.48     25.41 o 
  -3 -11  12       54.39       57.10     18.35 o 
  -2 -11  12      725.85      681.32     29.51 o 
  -1 -11  12      520.42      509.21     28.57 o 
   0 -11  12       28.89       32.41     16.87 o 
   1 -11  12     1445.59     1511.62     66.37 o 
   2 -11  12      296.34      284.53     34.88 o 
   3 -11  12      559.46      607.72     49.85 o 
   4 -11  12      404.90      425.59     47.21 o 
   5 -11  12        0.71      -20.19     26.04 o 
  -4 -10  12        2.21      -11.95     27.16 o 
  -3 -10  12     1454.20     1449.35     44.81 o 
  -2 -10  12       62.78       72.76     13.40 o 
  -1 -10  12      921.98      918.19     36.01 o 
   0 -10  12     2139.76     2211.96     45.78 o 
   1 -10  12      166.51      156.20     34.94 o 
   2 -10  12     1085.72     1059.93     55.53 o 
   3 -10  12      315.61      327.21     41.07 o 
   4 -10  12      650.97      578.01     46.87 o 
   5 -10  12     2120.34     2159.79     74.40 o 
   6 -10  12      333.48      259.17     35.74 o 
  -5  -9  12      201.61      187.70     30.46 o 
  -4  -9  12     1393.29     1427.62     40.60 o 
  -3  -9  12       13.68       14.92      8.75 o 
  -2  -9  12     1928.45     1915.65     45.35 o 
  -1  -9  12     1512.69     1590.49     45.62 o 
   0  -9  12      154.29      121.87     14.32 o 
   1  -9  12     3228.41     3555.70     88.97 o 
   2  -9  12      252.21      229.17     29.43 o 
   3  -9  12      973.06      970.79     56.73 o 
   4  -9  12      421.01      441.42     36.48 o 
   5  -9  12       98.04       55.59     31.09 o 
   6  -9  12      671.94      696.47     54.27 o 
   7  -9  12      235.48      181.79     28.85 o 
  -5  -8  12     1087.48     1043.18     65.28 o 
  -4  -8  12       56.20       31.67     12.79 o 
  -3  -8  12     1713.09     1696.09     38.37 o 
  -2  -8  12      173.78      162.70     17.17 o 
  -1  -8  12      424.11      420.57     25.60 o 
   0  -8  12     1467.16     1434.60     42.77 o 
   1  -8  12       36.12       17.85      9.09 o 
   2  -8  12     1275.37     1387.89     60.52 o 
   3  -8  12      139.67      131.82     29.26 o 
   5  -8  12      772.21      773.68     52.78 o 
   6  -8  12      183.33      180.53     35.85 o 
   7  -8  12      161.20      152.07     30.69 o 
   8  -8  12       61.78       81.40     24.49 o 
  -6  -7  12       95.20       58.86     23.00 o 
  -5  -7  12      774.26      703.18     55.93 o 
  -4  -7  12     1397.16     1416.50     39.79 o 
  -3  -7  12      138.93      102.25     16.86 o 
  -2  -7  12     1010.19      998.39     35.99 o 
  -1  -7  12      232.74      261.81     19.70 o 
   0  -7  12      908.36      842.62     27.97 o 
   1  -7  12     2291.40     2309.00     45.16 o 
   2  -7  12      109.79      122.14     22.92 o 
   3  -7  12      187.25      170.09     28.34 o 
   4  -7  12      291.06      303.06     30.12 o 
   5  -7  12        1.57        7.11     10.90 o 
   6  -7  12      451.83      523.63     44.74 o 
   7  -7  12      180.35      190.34     28.11 o 
   8  -7  12       46.10       36.71     23.52 o 
  -6  -6  12      644.28      511.87     55.59 o 
  -5  -6  12      689.03      664.97     48.36 o 
  -4  -6  12      300.82      252.83     24.36 o 
  -3  -6  12      986.82      962.81     30.58 o 
  -2  -6  12       15.90        4.20     20.59 o 
  -1  -6  12      566.33      532.55     23.22 o 
   0  -6  12      982.74     1070.46     32.25 o 
   1  -6  12       87.32       75.78     16.58 o 
   2  -6  12     1023.86     1031.94     43.65 o 
   3  -6  12      805.39      772.63     23.92 o 
   4  -6  12      192.71      174.96     24.38 o 
   5  -6  12      222.32      214.14     36.03 o 
   6  -6  12      346.21      344.02     32.24 o 
   7  -6  12      536.26      490.93     37.63 o 
   8  -6  12     1765.14     1722.72     82.26 o 
   9  -6  12      301.24      277.30     34.94 o 
  -6  -5  12      152.06      150.93     30.58 o 
  -5  -5  12      597.44      560.68     42.97 o 
  -4  -5  12     1168.34     1167.19     38.66 o 
  -3  -5  12        2.31        8.49     10.59 o 
  -2  -5  12      201.62      191.72     16.32 o 
  -1  -5  12      278.70      270.32     19.66 o 
   0  -5  12       12.48       15.13      8.43 o 
   1  -5  12     1174.93     1159.86     30.45 o 
   2  -5  12     1946.13     1877.43     33.24 o 
   3  -5  12       21.33       24.20     12.10 o 
   4  -5  12     1573.85     1592.28     50.48 o 
   5  -5  12      813.69      838.22     46.81 o 
   6  -5  12      418.80      420.26     39.47 o 
   7  -5  12     2778.83     2962.61     89.89 o 
   8  -5  12       67.74       38.78     19.96 o 
   9  -5  12      840.04      896.61     51.34 o 
  -6  -4  12      239.10      226.59     42.97 o 
  -5  -4  12      510.44      473.82     24.35 o 
  -4  -4  12       79.17       71.41     10.46 o 
  -3  -4  12      860.75      808.49     28.71 o 
  -2  -4  12      592.05      538.23     58.71 o 
  -1  -4  12       87.89       60.41     19.56 o 
   0  -4  12     1610.83     1596.52     46.70 o 
   1  -4  12     1499.15     1459.11     32.44 o 
   2  -4  12     2063.26     2025.66     85.19 o 
   3  -4  12     3657.21     3804.00     64.52 o 
   4  -4  12       79.59       78.20     10.66 o 
   5  -4  12      914.05      984.21     55.24 o 
   6  -4  12     1410.08     1434.01     60.18 o 
   7  -4  12      143.89      108.94     21.68 o 
   8  -4  12     1483.81     1674.08     63.27 o 
   9  -4  12       14.52        8.95      7.74 o 
  -7  -3  12      244.43      222.12     37.17 o 
  -6  -3  12      334.09      370.92     42.51 o 
  -5  -3  12      110.68      103.83     25.99 o 
  -4  -3  12      921.89      908.37     47.15 o 
  -3  -3  12     1004.28      977.27     42.11 o 
  -2  -3  12      365.81      295.72     28.45 o 
  -1  -3  12     4894.62     4865.40    110.89 o 
   0  -3  12       23.59       41.65     13.14 o 
   1  -3  12     2787.23     2858.26     83.01 o 
   2  -3  12      988.07      901.03     34.94 o 
   3  -3  12     3309.52     3385.44     67.75 o 
   4  -3  12     5903.50     6544.52    173.39 o 
   5  -3  12      701.70      695.23     25.70 o 
   6  -3  12      620.81      637.27     37.75 o 
   7  -3  12     2682.95     2861.70     65.57 o 
   8  -3  12      418.27      337.02     30.35 o 
   9  -3  12     2259.40     2482.81     68.72 o 
  -7  -2  12      214.55      170.03     31.78 o 
  -6  -2  12      174.67      169.00     28.63 o 
  -5  -2  12      757.54      739.32     48.99 o 
  -4  -2  12      486.83      376.26     37.23 o 
  -3  -2  12     2289.73     2314.85     65.34 o 
  -2  -2  12     2352.15     2201.09     62.59 o 
  -1  -2  12     2399.43     2372.10     56.50 o 
   0  -2  12     1836.42     1758.81     60.63 o 
   1  -2  12      928.23      830.18     35.22 o 
   2  -2  12     2615.46     2575.74     70.79 o 
   3  -2  12     7030.34     7356.76    129.13 o 
   4  -2  12      291.76      259.12     18.70 o 
   5  -2  12     2816.30     3024.07     52.14 o 
   6  -2  12     1607.89     1618.22     30.21 o 
   7  -2  12      563.33      528.62     31.21 o 
   8  -2  12     1884.30     2070.53     72.91 o 
   9  -2  12       70.76       58.11     14.69 o 
  -7  -1  12      466.03      482.65     31.89 o 
  -6  -1  12      689.87      650.29     56.85 o 
  -5  -1  12       27.65       48.19     25.36 o 
  -4  -1  12     2093.93     2210.79     85.30 o 
  -3  -1  12      539.66      525.00     38.43 o 
  -2  -1  12     2906.27     2884.65     80.02 o 
  -1  -1  12     3139.85     3176.81     95.00 o 
   0  -1  12      579.92      548.70     28.22 o 
   1  -1  12     2119.72     2110.34     64.71 o 
   2  -1  12     4269.02     4198.02     85.53 o 
   3  -1  12     4344.12     4447.79     86.45 o 
   4  -1  12    10328.36    10847.24    128.61 o 
   5  -1  12      101.72      121.27     20.08 o 
   6  -1  12     1538.63     1634.33     30.88 o 
   7  -1  12     1387.52     1402.97     44.80 o 
   8  -1  12      186.59      161.65     22.03 o 
   9  -1  12     2247.93     2210.15     54.78 o 
  11  -1  12      131.91      116.57     30.40 o 
  -7   0  12      434.76      402.74     30.36 o 
  -6   0  12      878.14      965.48     38.95 o 
  -5   0  12     1135.54     1119.24     68.26 o 
  -4   0  12        0.67       17.61     12.79 o 
  -3   0  12     2154.12     2099.67     65.97 o 
  -2   0  12     1911.57     1809.29     55.87 o 
  -1   0  12     3300.87     3298.88     98.27 o 
   0   0  12     6611.35     6810.93    125.97 o 
   1   0  12     1103.66     1036.07     43.37 o 
   2   0  12     3205.75     3191.67     85.36 o 
   3   0  12     4085.77     4022.25     81.97 o 
   4   0  12     2048.03     1879.16     57.88 o 
   5   0  12     5768.40     6404.27     90.81 o 
   6   0  12     2122.49     2200.98     47.67 o 
   7   0  12      383.96      380.78     32.76 o 
   8   0  12     1701.35     1661.80     58.63 o 
   9   0  12       46.96       28.91     15.49 o 
  10   0  12      612.83      594.82     38.55 o 
  11   0  12      172.23      127.69     25.47 o 
  -6   1  12      310.14      289.52     23.65 o 
  -5   1  12       88.90      110.54     16.93 o 
  -4   1  12     1576.33     1523.11     69.01 o 
  -3   1  12     1102.66     1110.76     46.81 o 
  -2   1  12     3634.78     3682.54     92.47 o 
  -1   1  12     3337.49     3387.86     99.53 o 
   0   1  12      202.73      197.62     27.08 o 
   1   1  12     5218.08     5185.04    102.51 o 
   2   1  12     1613.06     1535.20     49.56 o 
   3   1  12     2564.86     2391.66     68.72 o 
   4   1  12     3076.10     3086.23     82.89 o 
   5   1  12      126.78       97.00     16.87 o 
   6   1  12     1686.52     1794.78     45.38 o 
   8   1  12      158.87      155.24     16.30 o 
   9   1  12      724.02      647.76     31.55 o 
  -6   2  12      844.16      824.78     36.71 o 
  -5   2  12     1517.97     1531.91     39.54 o 
  -4   2  12        1.18       -0.62     12.72 o 
  -3   2  12     3628.16     3755.68     82.63 o 
  -2   2  12      604.29      578.18     35.97 o 
  -1   2  12     3012.17     2943.74     79.91 o 
   0   2  12     3211.35     3197.69     92.99 o 
   1   2  12       40.82       35.68     13.08 o 
   2   2  12     2375.73     2258.63     72.05 o 
   3   2  12      957.21      883.59     37.29 o 
   4   2  12      494.84      445.27     26.62 o 
   5   2  12     2300.39     2277.73     69.87 o 
   6   2  12      737.54      718.55     30.63 o 
   7   2  12      245.62      268.70     24.09 o 
   8   2  12      777.55      827.49     34.88 o 
   9   2  12      213.89      210.76     19.85 o 
  -6   3  12      309.17      302.37     26.50 o 
  -5   3  12      740.27      717.94     30.32 o 
  -4   3  12     1587.04     1584.20     45.35 o 
  -3   3  12       25.81       45.23     14.49 o 
  -2   3  12     2154.82     2207.46     69.53 o 
  -1   3  12      582.35      591.60     36.14 o 
   0   3  12     1404.41     1186.08     47.38 o 
   1   3  12     4703.13     4583.17     96.72 o 
   2   3  12      903.26      857.03     35.57 o 
   3   3  12      324.35      349.12     27.02 o 
   4   3  12      824.14      873.72     36.83 o 
   5   3  12      300.58      319.98     25.01 o 
   6   3  12     1088.78     1124.93     38.43 o 
   7   3  12     2119.95     2270.79     56.96 o 
   8   3  12      279.63      242.37     27.82 o 
   9   3  12      635.16      685.51     32.47 o 
  -6   4  12      613.59      638.47     32.22 o 
  -5   4  12      854.94      847.77     35.76 o 
  -4   4  12       21.71       17.46     10.45 o 
  -3   4  12     1112.67     1121.98     38.83 o 
  -2   4  12      107.06      112.37     14.70 o 
  -1   4  12      381.68      381.94     29.31 o 
   0   4  12     3179.81     3063.00     82.49 o 
   1   4  12      600.10      560.17     35.11 o 
   2   4  12     1091.88     1039.28     38.84 o 
   3   4  12     1742.86     1776.71     60.52 o 
   4   4  12      117.66      100.16     18.64 o 
   5   4  12     2964.71     3098.97     80.48 o 
   6   4  12     2610.25     2772.79     72.80 o 
   7   4  12        9.05        9.92      9.69 o 
   8   4  12     2562.76     2747.89     62.76 o 
   9   4  12     1274.48     1217.34     48.70 o 
  10   4  12      239.92      203.59     23.12 o 
  -6   5  12      140.81      105.92     18.77 o 
  -5   5  12      107.84      120.57     19.96 o 
  -4   5  12     1433.22     1465.48     40.17 o 
  -3   5  12      155.84      134.83     27.71 o 
  -2   5  12      122.42      125.43     14.93 o 
  -1   5  12      612.89      595.33     33.39 o 
   0   5  12      393.81      318.49     27.59 o 
   1   5  12     2602.15     2535.13     58.80 o 
   2   5  12     3082.41     3117.49     95.11 o 
   3   5  12       48.18       51.00      9.29 o 
   4   5  12     2576.55     2736.36     83.98 o 
   5   5  12     1748.96     1719.68     49.62 o 
   6   5  12      170.30      156.55     22.72 o 
   7   5  12     3103.23     3286.26     72.62 o 
   8   5  12      784.73      681.38     39.12 o 
   9   5  12     1197.14     1198.01     47.73 o 
  10   5  12      971.95      847.05     42.28 o 
  -5   6  12      461.03      447.00     25.29 o 
  -4   6  12       34.01       24.26     16.54 o 
  -3   6  12      889.69      958.96     26.83 o 
  -2   6  12      877.68      871.12     23.52 o 
  -1   6  12       45.63       49.58      8.97 o 
   0   6  12     1459.34     1406.64     33.62 o 
   1   6  12     1672.73     1573.53     37.30 o 
   2   6  12     1115.52     1110.02     30.89 o 
   3   6  12     5333.05     5672.70    128.10 o 
   4   6  12      383.60      338.22     27.02 o 
   5   6  12     4210.37     4424.50    103.72 o 
   6   6  12     4001.85     4192.57     85.93 o 
   7   6  12       23.85       32.47     18.30 o 
   8   6  12     2645.85     2773.42     84.21 o 
   9   6  12      308.72      253.61     26.33 o 
  11   6  12      821.07      767.26     41.70 o 
  -5   7  12        5.42        8.03      7.53 o 
  -4   7  12      710.19      737.21     29.27 o 
  -3   7  12      682.61      664.93     32.97 o 
  -2   7  12      327.28      340.65     18.49 o 
  -1   7  12     2471.43     2592.87     35.26 o 
   0   7  12       48.38       63.22     15.95 o 
   1   7  12     2347.70     2238.97     44.58 o 
   2   7  12     2988.68     2998.22     82.26 o 
   3   7  12       65.48       70.15     13.10 o 
   4   7  12     7257.24     8067.51    106.99 o 
   5   7  12     1150.89     1104.73     45.72 o 
   6   7  12     1207.19     1184.24     51.23 o 
   7   7  12     2566.63     2789.20     85.93 o 
   8   7  12       50.33       -8.09     19.10 o 
   9   7  12     3439.14     3548.30     77.10 o 
  10   7  12      749.00      616.56     43.25 o 
  -4   8  12       92.76       85.70     13.83 o 
  -3   8  12      788.29      792.63     25.19 o 
  -2   8  12     2419.84     2470.90     36.54 o 
  -1   8  12       28.47       33.90      9.46 o 
   0   8  12     2429.50     2490.66     64.25 o 
   1   8  12      365.17      341.28     21.80 o 
   2   8  12      679.32      670.75     26.26 o 
   3   8  12     7522.11     8296.44    106.33 o 
   4   8  12      264.91      230.03     20.41 o 
   5   8  12     4058.57     4269.91     56.52 o 
   6   8  12      986.33      910.27     44.11 o 
   7   8  12      148.29      117.31     25.30 o 
   8   8  12     3281.55     3632.52     81.86 o 
  10   8  12      639.21      619.60     43.43 o 
  -4   9  12      720.59      721.20     26.94 o 
  -3   9  12      392.84      344.93     26.38 o 
  -2   9  12     1205.95     1239.52     53.87 o 
  -1   9  12     2938.12     3179.21     90.81 o 
   0   9  12        7.47       14.01     14.71 o 
   1   9  12     1420.03     1400.28     44.36 o 
   2   9  12     2467.51     2532.33     48.53 o 
   3   9  12      110.16      127.00     15.53 o 
   4   9  12     4604.13     5078.94     65.26 o 
   5   9  12      419.89      363.28     21.31 o 
   6   9  12     1222.01     1220.73     62.30 o 
   7   9  12     1683.45     1737.70     68.49 o 
   8   9  12       58.56       58.34     24.32 o 
   9   9  12     1171.96     1259.10     69.87 o 
  10   9  12      474.34      467.29     42.51 o 
  -3  10  12      634.58      601.87     33.90 o 
  -2  10  12     1066.52     1125.72     46.92 o 
  -1  10  12      158.12      118.44     25.13 o 
   0  10  12     3149.14     3464.92     56.64 o 
   1  10  12      411.87      376.06     25.38 o 
   2  10  12     1001.20      945.77     34.31 o 
   3  10  12     2107.65     2268.58     63.53 o 
   4  10  12        4.09       23.66     17.44 o 
   5  10  12     2197.14     2308.57     83.24 o 
   6  10  12      502.39      444.49     25.56 o 
   7  10  12      181.07      145.76     28.63 o 
   8  10  12     1515.07     1440.15     67.86 o 
   9  10  12      247.90      220.11     28.28 o 
  -2  11  12      214.59      191.00     25.64 o 
  -1  11  12     2471.93     2526.20     52.38 o 
   0  11  12       17.45       15.71     12.85 o 
   1  11  12     1610.86     1672.61     42.70 o 
   2  11  12      759.28      682.92     30.70 o 
   3  11  12      321.19      297.59     24.62 o 
   4  11  12     1971.36     2111.19     45.80 o 
   5  11  12      104.96      112.80     21.23 o 
   6  11  12      392.99      408.80     24.02 o 
   7  11  12     1172.23     1135.12     36.27 o 
   9  11  12      641.64      630.10     45.09 o 
  -1  12  12      328.18      304.31     25.82 o 
   0  12  12     1198.64     1176.69     45.10 o 
   1  12  12      222.81      193.62     20.42 o 
   2  12  12      372.62      337.36     25.53 o 
   3  12  12      926.89      871.91     41.02 o 
   4  12  12        3.90       15.36      9.13 o 
   5  12  12      772.01      811.65     34.27 o 
   6  12  12      589.84      541.24     27.45 o 
   7  12  12       33.23       30.67     13.78 o 
   0  13  12        1.30        6.60     27.31 o 
   1  13  12      533.54      528.99     33.90 o 
   2  13  12      377.45      410.76     27.94 o 
   3  13  12       84.87       98.84     25.13 o 
   4  13  12     1040.16     1081.73     36.01 o 
   5  13  12      343.97      341.76     29.30 o 
   6  13  12      147.77      100.68     25.64 o 
   7  13  12      744.14      734.55     33.75 o 
   3  14  12      803.49      761.48     49.08 o 
   4  14  12      129.53      130.41     21.23 o 
  -2 -11  13      309.20      341.40     25.22 o 
  -1 -11  13      167.71      104.49     17.99 o 
   0 -11  13      354.21      325.43     37.29 o 
   1 -11  13       40.52       48.13     19.62 o 
   2 -11  13      121.44       86.91     22.54 o 
   3 -11  13      295.21      266.40     35.57 o 
   4 -11  13        8.74       49.91     26.62 o 
  -3 -10  13      157.74      164.46     21.14 o 
  -2 -10  13      257.95      237.86     20.91 o 
  -1 -10  13      664.83      731.01     30.74 o 
   0 -10  13      130.29      121.41     15.96 o 
   1 -10  13       28.97       19.50     14.34 o 
   2 -10  13      401.40      421.06     40.10 o 
   3 -10  13        0.12       11.13     18.18 o 
   4 -10  13      809.51      829.15     52.66 o 
   5 -10  13      308.69      279.19     41.42 o 
  -4  -9  13       31.87       24.97     12.03 o 
  -3  -9  13      241.47      218.22     30.17 o 
  -2  -9  13      390.06      397.09     26.72 o 
  -1  -9  13        2.10      -14.64     15.59 o 
   0  -9  13      432.19      435.34     38.89 o 
   1  -9  13      592.73      584.61     41.47 o 
   2  -9  13       27.14        7.29     10.90 o 
   3  -9  13      757.92      774.54     52.60 o 
   4  -9  13      102.08       95.63     18.36 o 
   5  -9  13      417.91      383.83     55.53 o 
   6  -9  13      537.53      488.98     48.42 o 
  -4  -8  13      367.63      285.90     23.92 o 
  -3  -8  13      493.67      475.75     25.65 o 
  -2  -8  13       46.49       51.34     13.71 o 
  -1  -8  13      649.65      672.77     31.75 o 
   0  -8  13      221.83      240.23     20.85 o 
   1  -8  13      223.13      201.22     17.77 o 
   2  -8  13     1428.82     1533.19     57.77 o 
   3  -8  13      213.38      188.04     41.70 o 
   4  -8  13     1430.11     1480.76     66.03 o 
   5  -8  13      571.15      618.39     46.47 o 
   6  -8  13      305.16      273.57     36.14 o 
   7  -8  13      677.63      731.29     51.63 o 
  -5  -7  13      524.36      565.50     50.25 o 
  -4  -7  13      201.34      178.83     19.85 o 
  -3  -7  13      380.22      330.34     23.08 o 
  -2  -7  13     1165.65     1200.61     34.78 o 
  -1  -7  13       48.97       56.36     11.79 o 
   0  -7  13     1840.41     1803.34     41.75 o 
   1  -7  13     1714.46     1786.83     44.37 o 
   2  -7  13      138.10      124.15     17.60 o 
   3  -7  13     2158.96     2329.19     95.74 o 
   4  -7  13      373.80      359.45     33.10 o 
   5  -7  13     1447.86     1420.41     60.06 o 
   6  -7  13      973.37     1035.61     53.35 o 
   7  -7  13       80.59       97.35     27.71 o 
   8  -7  13     1043.00     1003.20     61.61 o 
  -5  -6  13       44.50       44.74     26.85 o 
  -4  -6  13      963.10      946.76     33.87 o 
  -3  -6  13     1134.78     1128.92     34.72 o 
  -2  -6  13       12.22       10.56      9.79 o 
  -1  -6  13     2857.95     3173.78     67.38 o 
   0  -6  13      270.97      274.74     26.96 o 
   1  -6  13     2989.02     3075.23     52.52 o 
   2  -6  13     2134.04     2219.84     91.53 o 
   3  -6  13      205.94      200.83     16.52 o 
   4  -6  13     1796.84     1992.74     74.29 o 
   5  -6  13      630.96      599.29     41.47 o 
   6  -6  13     1424.84     1382.32     61.84 o 
   7  -6  13     1478.37     1527.40     58.17 o 
   8  -6  13      268.48      215.69     32.18 o 
  -5  -5  13     1781.64     1743.61     69.24 o 
  -4  -5  13      290.46      296.72     23.13 o 
  -3  -5  13     1045.21      988.29     41.04 o 
  -2  -5  13     2595.20     2759.81     65.35 o 
  -1  -5  13       17.80       18.02     10.00 o 
   0  -5  13     4393.08     4749.65     70.01 o 
   1  -5  13      619.59      627.60     27.33 o 
   2  -5  13      977.96      937.83     28.32 o 
   3  -5  13     2278.29     2330.56     83.49 o 
   4  -5  13      282.62      261.70     28.91 o 
   5  -5  13     1953.97     2018.67     83.29 o 
   6  -5  13      549.86      573.71     40.50 o 
   7  -5  13      349.62      284.87     30.12 o 
   8  -5  13      596.88      594.47     44.46 o 
   9  -5  13      202.00      197.74     26.04 o 
  -6  -4  13     1131.59     1212.81     58.68 o 
  -5  -4  13        7.11       -4.59     20.42 o 
  -4  -4  13     2717.31     2823.42     93.79 o 
  -3  -4  13     1095.69     1055.87     37.06 o 
  -2  -4  13      338.89      270.08     22.99 o 
  -1  -4  13     3852.40     3994.25     76.04 o 
   0  -4  13       38.34       42.62     24.04 o 
   1  -4  13     3876.57     4051.75     90.92 o 
   2  -4  13     1204.52     1142.73     28.73 o 
   3  -4  13       86.46       94.37     26.33 o 
   4  -4  13     1344.99     1376.42     30.79 o 
   5  -4  13      178.75      183.74     25.47 o 
   6  -4  13      755.02      708.23     42.22 o 
   7  -4  13      463.46      509.00     37.57 o 
   8  -4  13        3.94       20.02     12.39 o 
   9  -4  13      109.67      100.56     22.31 o 
  -6  -3  13      127.13       71.08     24.67 o 
  -5  -3  13     1821.37     1897.06     67.35 o 
  -4  -3  13        7.55        6.99      6.92 o 
  -3  -3  13     2276.21     2212.10     75.78 o 
  -2  -3  13     2427.41     2350.12     64.76 o 
  -1  -3  13        2.67      -19.68     22.20 o 
   0  -3  13     2257.42     2212.56     63.45 o 
   1  -3  13      219.32      206.51     21.17 o 
   2  -3  13     1604.36     1551.68     32.05 o 
   3  -3  13     1997.82     2007.67     53.35 o 
   4  -3  13       10.66        4.83      7.76 o 
   5  -3  13      810.32      810.07     25.13 o 
   6  -3  13      432.83      428.40     34.76 o 
   7  -3  13        0.12       -8.20     18.99 o 
   8  -3  13      694.09      663.08     44.74 o 
   9  -3  13      587.10      558.91     34.99 o 
  -6  -2  13     1113.59     1115.63     69.64 o 
  -5  -2  13      205.72      184.31     32.81 o 
  -4  -2  13     2099.06     2150.27     65.80 o 
  -3  -2  13       32.73       47.73     11.07 o 
  -2  -2  13      442.80      396.62     33.67 o 
  -1  -2  13     1489.00     1422.13     48.65 o 
   0  -2  13       90.58       94.37     22.26 o 
   1  -2  13      754.67      733.30     38.72 o 
   2  -2  13      917.21      859.15     32.64 o 
   3  -2  13       32.62       31.61     16.98 o 
   4  -2  13     1436.48     1426.61     41.30 o 
   5  -2  13      457.67      418.02     24.61 o 
   6  -2  13        6.73       -1.43     19.27 o 
   7  -2  13      527.25      522.77     34.48 o 
   8  -2  13      429.72      407.98     41.25 o 
   9  -2  13      353.41      304.26     25.01 o 
  -6  -1  13      325.90      306.79     39.87 o 
  -5  -1  13      502.97      502.23     45.15 o 
  -4  -1  13       32.15        0.17     30.23 o 
  -3  -1  13      313.70      303.52     31.67 o 
  -2  -1  13     2916.37     2906.05     66.66 o 
  -1  -1  13      300.58      269.96     25.30 o 
   0  -1  13      877.23      796.00     38.95 o 
   1  -1  13      600.60      557.82     30.17 o 
   3  -1  13     2623.87     2647.39     53.81 o 
   4  -1  13      689.81      696.81     31.95 o 
   6  -1  13     1622.14     1565.12     31.93 o 
   7  -1  13      133.14      141.00     21.97 o 
   8  -1  13     1075.64      963.90     46.47 o 
   9  -1  13      992.30     1022.99     48.42 o 
  -6   0  13      433.07      438.33     42.68 o 
  -5   0  13       43.19       23.29     18.36 o 
  -4   0  13      374.39      327.50     36.03 o 
  -3   0  13      878.00      808.84     61.61 o 
  -2   0  13     1088.24      993.90     49.56 o 
  -1   0  13     2850.35     2783.34     75.03 o 
   0   0  13      254.15      246.73     24.49 o 
   1   0  13       74.05       58.40     15.95 o 
   2   0  13     1531.65     1557.46     45.66 o 
   3   0  13      394.83      344.71     24.95 o 
   4   0  13     2174.32     2164.15     48.01 o 
   5   0  13     2932.13     2800.67     68.21 o 
   7   0  13     1479.32     1541.02     55.59 o 
   8   0  13      634.60      590.74     41.82 o 
   9   0  13      342.78      359.39     34.36 o 
  -6   1  13       96.53       74.82     27.97 o 
  -5   1  13      936.05      973.48     56.33 o 
  -4   1  13      172.61      200.03     36.94 o 
  -3   1  13      141.98      147.26     29.03 o 
  -2   1  13     1403.17     1348.76     53.64 o 
  -1   1  13       17.32       13.31     14.11 o 
   0   1  13      902.47      923.92     39.29 o 
   1   1  13     1775.00     1676.95     48.30 o 
   2   1  13      465.12      413.66     38.78 o 
   4   1  13     1496.35     1479.56     42.34 o 
   5   1  13      876.34      864.83     32.53 o 
   6   1  13     2033.15     2189.96     58.23 o 
   7   1  13      177.71      166.99     18.87 o 
   8   1  13     1251.30     1271.44     55.41 o 
  -6   2  13      775.04      748.53     34.70 o 
  -5   2  13        3.43       20.16     15.72 o 
  -4   2  13      216.92      201.09     19.73 o 
  -3   2  13     1334.85     1254.57     56.62 o 
  -2   2  13       48.69       33.04     24.44 o 
  -1   2  13     2440.43     2393.84     74.29 o 
   0   2  13     1139.93     1057.75     40.90 o 
   1   2  13      585.56      597.46     33.16 o 
   2   2  13     3623.49     3524.38     86.16 o 
   3   2  13      532.14      541.47     32.64 o 
   5   2  13     3304.46     3475.16     80.48 o 
   6   2  13      421.63      408.04     28.85 o 
   7   2  13     3822.64     4134.40     72.62 o 
   8   2  13      370.17      363.01     25.99 o 
  -5   3  13      793.82      828.76     35.26 o 
  -4   3  13      838.40      773.42     32.89 o 
  -3   3  13       60.53       68.72     13.65 o 
  -2   3  13     2312.71     2329.19     65.11 o 
  -1   3  13      522.08      461.33     34.82 o 
   0   3  13     4180.85     4192.23    100.50 o 
   1   3  13     3999.35     3889.97     95.46 o 
   2   3  13      565.92      540.66     31.72 o 
   3   3  13     2981.05     2989.40     77.73 o 
   4   3  13     2244.25     2275.15     55.82 o 
   5   3  13     1169.31     1115.00     41.42 o 
   6   3  13     5728.27     6402.55    107.27 o 
   7   3  13       40.01       19.56     15.83 o 
   8   3  13     1713.52     1728.75     60.35 o 
   9   3  13      599.73      638.47     39.93 o 
  -5   4  13      119.69      105.31     19.67 o 
  -4   4  13     1201.11     1226.78     41.03 o 
  -3   4  13     2036.59     2199.88     56.45 o 
  -2   4  13       16.73       23.98     19.96 o 
  -1   4  13     2417.94     2282.72     70.39 o 
   0   4  13     2456.47     2292.36     65.85 o 
   1   4  13     2892.94     2860.56     77.73 o 
   2   4  13     6764.56     7051.64    150.12 o 
   3   4  13        2.79        4.30      8.72 o 
   4   4  13     2484.22     2559.16     59.60 o 
   5   4  13     2354.64     2446.73     59.20 o 
   6   4  13     2175.20     2147.68     52.09 o 
   7   4  13     4720.65     5022.12     82.61 o 
   8   4  13       34.80       82.20     21.63 o 
  -5   5  13     1038.78     1067.73     40.40 o 
  -4   5  13      743.46      742.32     31.11 o 
  -3   5  13     1122.18     1142.77     34.11 o 
  -2   5  13     2373.07     2473.00     84.38 o 
  -1   5  13      381.95      333.58     29.03 o 
   0   5  13     2159.02     2130.76     68.03 o 
   1   5  13     3017.18     3034.77     82.83 o 
   2   5  13     1731.25     1603.41     49.28 o 
   3   5  13     3315.40     3497.42     86.85 o 
   4   5  13      403.08      409.13     33.79 o 
   5   5  13     1222.38     1357.02     54.67 o 
   6   5  13     2467.14     2639.53     61.38 o 
   7   5  13       40.96       50.77     20.59 o 
   8   5  13      711.28      681.15     41.59 o 
   9   5  13      230.12      249.71     27.13 o 
  10   5  13      109.64      101.71     22.43 o 
  -4   6  13     1801.68     1830.86     66.34 o 
  -3   6  13     1229.40     1233.09     35.75 o 
  -2   6  13      412.19      435.55     23.10 o 
  -1   6  13     2213.37     2137.59     74.46 o 
   0   6  13     1075.22     1029.07     45.09 o 
   1   6  13     1059.34     1010.31     49.45 o 
   2   6  13     1929.32     1899.52     57.48 o 
   3   6  13      166.93      122.02     22.14 o 
   4   6  13     2223.37     2305.38     62.53 o 
   5   6  13     1114.83     1172.65     45.83 o 
   6   6  13      528.16      495.00     34.30 o 
   7   6  13     1874.64     1870.73     65.45 o 
   8   6  13      160.55      164.75     21.57 o 
   9   6  13      242.97      215.46     27.76 o 
  10   6  13      573.96      612.14     37.06 o 
  -4   7  13       55.67       43.57     18.68 o 
  -3   7  13     1503.39     1589.41     34.45 o 
  -2   7  13     1071.76     1071.87     26.60 o 
  -1   7  13        6.98       13.10     14.01 o 
   0   7  13     1074.16     1052.12     38.21 o 
   1   7  13     1044.70     1107.66     56.56 o 
   2   7  13      758.42      720.03     30.06 o 
   3   7  13     1433.10     1422.65     50.54 o 
   4   7  13      110.88       86.05     18.01 o 
   5   7  13      885.83      890.36     42.85 o 
   6   7  13     1883.42     2039.26     73.48 o 
   7   7  13      102.80       96.43     19.91 o 
   8   7  13      421.77      410.73     34.59 o 
   9   7  13      995.14      908.95     53.58 o 
  10   7  13        7.89       14.28     14.11 o 
  -3   8  13      350.97      367.60     20.03 o 
  -2   8  13      237.64      202.61     14.62 o 
  -1   8  13     1002.35     1035.69     34.66 o 
   0   8  13      476.37      423.26     28.31 o 
   1   8  13      442.18      411.87     22.88 o 
   2   8  13      651.33      601.25     28.57 o 
   3   8  13       81.14       87.03     12.11 o 
   4   8  13      731.78      726.54     28.06 o 
   5   8  13     1537.10     1566.86     63.68 o 
   6   8  13       24.22       49.39     20.71 o 
   7   8  13      984.17     1011.63     57.48 o 
   8   8  13     1071.34     1076.91     47.44 o 
   9   8  13       19.75       46.70     23.00 o 
  10   8  13      817.23      733.12     47.04 o 
  -3   9  13      256.08      247.44     32.61 o 
  -2   9  13      755.78      732.64     38.18 o 
  -1   9  13       23.07       24.97      7.47 o 
   0   9  13     1125.90     1102.28     37.71 o 
   1   9  13      718.49      690.08     30.33 o 
   2   9  13       28.35       32.25     10.79 o 
   3   9  13      625.91      666.73     29.68 o 
   4   9  13     1092.03     1010.05     32.37 o 
   5   9  13      204.52      179.63     17.12 o 
   6   9  13     1680.99     1634.56     62.70 o 
   7   9  13      341.18      326.58     35.74 o 
   8   9  13      787.89      813.20     45.55 o 
   9   9  13     1323.31     1257.95     62.18 o 
  -2  10  13        0.47       11.89     10.11 o 
  -1  10  13     1053.19     1102.91     37.24 o 
   0  10  13      379.23      420.15     40.24 o 
   1  10  13      275.65      267.64     23.10 o 
   2  10  13     1793.21     1796.78     45.41 o 
   3  10  13      665.79      676.49     31.31 o 
   4  10  13      458.57      460.18     40.99 o 
   5  10  13     1060.41      980.55     35.86 o 
   6  10  13       16.54       20.53     11.63 o 
   7  10  13     1935.57     1940.31     68.55 o 
   8  10  13     1266.21     1283.37     58.23 o 
   9  10  13       37.64       27.82     12.39 o 
  -1  11  13      142.41      154.86     23.10 o 
   0  11  13      518.34      513.28     31.42 o 
   1  11  13     1333.84     1252.74     38.36 o 
   2  11  13       21.20       16.35     11.18 o 
   3  11  13     1409.81     1440.58     42.42 o 
   4  11  13     1318.81     1364.22     42.98 o 
   5  11  13      153.12      148.49     22.31 o 
   6  11  13     1212.32     1249.41     41.12 o 
   7  11  13       89.32       87.02     25.18 o 
   8  11  13     1357.00     1398.67     73.03 o 
   0  12  13      516.05      515.60     30.89 o 
   1  12  13      245.48      219.85     20.99 o 
   2  12  13     2024.24     2105.47     51.96 o 
   3  12  13      705.10      658.41     30.28 o 
   4  12  13      578.01      550.47     28.76 o 
   5  12  13     1101.23     1053.21     37.16 o 
   6  12  13        4.99       17.90     12.00 o 
   7  12  13     1700.25     1819.93     46.59 o 
   2  13  13       11.33       13.90     23.09 o 
   3  13  13     1808.86     1903.38     52.60 o 
   4  13  13      698.54      675.23     36.05 o 
   5  13  13      104.16       74.27     15.75 o 
  -1 -10  14       96.70       74.52     34.22 o 
   0 -10  14      607.35      575.08     44.80 o 
   1 -10  14     1494.04     1592.45     70.44 o 
   2 -10  14       23.04       30.12     14.80 o 
   3 -10  14      614.31      600.55     53.81 o 
   4 -10  14       57.05       41.99     26.39 o 
  -2  -9  14       99.79       67.95     13.18 o 
  -1  -9  14     1205.77     1202.72     39.35 o 
   0  -9  14      473.23      465.49     25.21 o 
   1  -9  14      213.68      208.58     34.71 o 
   2  -9  14      913.10      965.34     52.09 o 
   3  -9  14        4.67      -24.67     24.67 o 
   4  -9  14      429.86      466.32     51.17 o 
   5  -9  14      311.57      300.36     40.67 o 
  -3  -8  14      228.15      168.57     22.28 o 
  -2  -8  14      993.22     1012.29     37.17 o 
  -1  -8  14        3.55       23.87     12.68 o 
   0  -8  14      315.36      301.74     22.95 o 
   1  -8  14      555.71      548.93     30.19 o 
   2  -8  14       33.59       14.57      9.47 o 
   3  -8  14      729.12      785.04     55.99 o 
   4  -8  14       84.93      103.08     29.60 o 
   5  -8  14      133.16      183.17     34.94 o 
   6  -8  14      355.77      362.14     40.44 o 
  -4  -7  14      654.61      616.89     57.14 o 
  -3  -7  14      681.24      708.72     37.26 o 
  -2  -7  14      135.73      137.61     20.02 o 
  -1  -7  14      594.66      605.70     31.66 o 
   0  -7  14      140.04      156.90     26.19 o 
   1  -7  14      476.61      451.65     25.99 o 
   2  -7  14      752.72      766.07     67.38 o 
   3  -7  14       10.60       22.77     20.31 o 
   4  -7  14      247.12      246.27     32.81 o 
   5  -7  14      476.75      517.72     53.75 o 
   6  -7  14       16.35       23.06     24.04 o 
   7  -7  14      169.15      173.24     28.74 o 
  -4  -6  14      337.11      320.03     44.17 o 
  -3  -6  14      383.46      319.51     23.72 o 
  -2  -6  14      684.33      689.69     31.07 o 
  -1  -6  14        7.71        8.23      6.73 o 
   0  -6  14      436.33      428.88     23.81 o 
   1  -6  14      681.78      671.68     27.60 o 
   2  -6  14       10.16       10.15      8.89 o 
   3  -6  14      512.82      486.68     44.23 o 
   4  -6  14      731.57      712.24     48.07 o 
   5  -6  14        9.62      -12.96     22.37 o 
   6  -6  14      784.03      827.14     51.97 o 
   7  -6  14      222.56      250.28     31.44 o 
   8  -6  14       14.33       46.98     21.63 o 
  -4  -5  14      469.54      393.16     26.46 o 
  -3  -5  14      384.56      346.71     23.92 o 
  -2  -5  14        5.12       19.94     11.00 o 
  -1  -5  14      238.49      256.15     19.59 o 
   0  -5  14      936.00      881.12     30.54 o 
   1  -5  14      148.99      140.31     16.61 o 
   2  -5  14      957.32      943.41     63.02 o 
   3  -5  14      230.47      214.79     18.75 o 
   4  -5  14       22.85       17.50     12.96 o 
   5  -5  14     1213.62     1283.54     58.11 o 
   6  -5  14      135.90      129.07     29.08 o 
   7  -5  14      658.80      735.48     42.97 o 
   8  -5  14      460.02      420.26     38.32 o 
  -5  -4  14      217.52      203.70     41.82 o 
  -4  -4  14      179.60      161.46     19.49 o 
  -3  -4  14       55.36       35.63     14.68 o 
  -2  -4  14      306.95      241.50     24.29 o 
  -1  -4  14      680.79      614.15     25.07 o 
   0  -4  14      288.24      282.45     18.94 o 
   1  -4  14     1796.44     1747.65     36.38 o 
   2  -4  14       82.59       71.19     17.73 o 
   3  -4  14      458.14      449.91     25.82 o 
   4  -4  14     1503.66     1576.99     61.58 o 
   5  -4  14       77.70       55.99     19.73 o 
   6  -4  14     1797.69     1954.59     75.78 o 
   7  -4  14      745.78      747.52     44.29 o 
   8  -4  14      346.29      335.30     38.03 o 
   9  -4  14      453.26      428.29     34.71 o 
  -5  -3  14      317.62      334.90     35.91 o 
  -4  -3  14      121.68      118.03     17.11 o 
  -3  -3  14      607.72      563.55     41.59 o 
  -2  -3  14      167.37      167.05     25.36 o 
  -1  -3  14      817.11      800.99     40.33 o 
   0  -3  14     3828.19     3947.91     75.43 o 
   1  -3  14       35.40       22.43     11.93 o 
   2  -3  14     2660.51     2704.56     48.73 o 
   3  -3  14      823.28      736.76     27.41 o 
   4  -3  14      872.49      801.06     25.39 o 
   5  -3  14     3034.69     3246.16    100.10 o 
   6  -3  14      140.91      128.78     24.90 o 
   7  -3  14     2203.37     2416.73     73.43 o 
   8  -3  14     1234.90     1275.91     56.16 o 
   9  -3  14      100.15       43.94     18.18 o 
  -5  -2  14      314.30      259.29     34.71 o 
  -4  -2  14     1032.23      967.23     51.74 o 
  -3  -2  14        4.54       -0.23     20.48 o 
  -2  -2  14      728.86      629.64     38.38 o 
  -1  -2  14      486.60      466.78     39.18 o 
   0  -2  14      769.23      722.40     39.18 o 
   1  -2  14     4696.43     5012.83     93.28 o 
   2  -2  14      449.98      427.60     29.26 o 
   3  -2  14     2836.94     2822.58     63.04 o 
   4  -2  14     2441.68     2440.07     59.89 o 
   5  -2  14      145.22      144.86     13.93 o 
   6  -2  14     2572.90     2692.31     92.13 o 
   7  -2  14      425.19      443.43     38.61 o 
   8  -2  14     1268.78     1320.37     63.16 o 
   9  -2  14      906.21      900.63     42.16 o 
  -5  -1  14      803.98      727.67     58.34 o 
  -4  -1  14      287.99      225.10     32.58 o 
  -3  -1  14     1869.11     1858.16     64.59 o 
  -2  -1  14       76.90      109.11     26.67 o 
  -1  -1  14     2330.04     2146.54     59.37 o 
   0  -1  14     3515.49     3475.57     78.30 o 
   1  -1  14       52.68       56.56     14.63 o 
   2  -1  14     5365.65     5794.37    101.82 o 
   3  -1  14     1168.59     1185.10     38.38 o 
   4  -1  14     2185.23     2182.33     51.57 o 
   5  -1  14     1375.15     1426.09     46.01 o 
   6  -1  14        9.53        1.93     11.10 o 
   7  -1  14     2095.35     2144.18     71.65 o 
   8  -1  14     1324.24     1241.78     50.60 o 
   9  -1  14      262.86      278.68     28.34 o 
  -5   0  14     1254.68     1234.15     68.21 o 
  -4   0  14     1167.19     1128.02     54.32 o 
  -2   0  14     3115.09     3182.03     97.23 o 
  -1   0  14      296.27      285.16     27.42 o 
   0   0  14     2090.90     2054.75     60.52 o 
   1   0  14     3069.56     2975.46     77.44 o 
   2   0  14      225.47      205.48     25.58 o 
   3   0  14     4370.38     4405.97     96.89 o 
   4   0  14     1145.77     1174.09     43.54 o 
   5   0  14      460.76      384.29     28.63 o 
   6   0  14      950.62     1052.59     42.28 o 
   7   0  14      559.59      489.49     35.57 o 
   8   0  14      730.20      739.61     45.38 o 
   9   0  14      932.89      861.10     39.64 o 
  -5   1  14       72.93       85.07     27.88 o 
  -4   1  14      284.96      285.91     39.81 o 
  -3   1  14     2036.23     2061.81     67.98 o 
  -2   1  14       84.10       84.10     21.11 o 
  -1   1  14     2770.59     2806.58     67.63 o 
   0   1  14      511.30      480.60     32.93 o 
   1   1  14      437.71      414.69     34.07 o 
   2   1  14     2734.02     2723.97     63.27 o 
   3   1  14      773.89      746.37     37.40 o 
   4   1  14     1121.14     1081.44     41.25 o 
   5   1  14     1283.43     1284.69     41.99 o 
   6   1  14      108.82      104.69     22.89 o 
   7   1  14      425.29      423.35     27.13 o 
   8   1  14      406.21      371.61     31.84 o 
   9   1  14      119.19      105.21     22.54 o 
  -5   2  14      667.24      709.43     53.23 o 
  -4   2  14      903.91      899.31     54.32 o 
  -3   2  14       32.57       25.64     19.10 o 
  -2   2  14     2896.68     2877.31    103.26 o 
  -1   2  14      355.62      308.91     32.47 o 
   0   2  14     1500.85     1470.32     49.10 o 
   1   2  14      601.67      643.58     35.39 o 
   2   2  14       23.28       35.51     18.76 o 
   3   2  14     2882.49     2943.16     69.30 o 
   4   2  14     2164.20     2012.76     55.36 o 
   5   2  14       74.02       39.41     17.21 o 
   6   2  14      492.40      489.04     31.84 o 
   8   2  14      719.02      740.18     43.20 o 
   9   2  14      842.46      794.85     37.23 o 
  -4   3  14      544.22      521.45     40.04 o 
  -3   3  14     1658.09     1691.12     64.71 o 
  -2   3  14       17.78       27.48     16.46 o 
  -1   3  14     1555.86     1513.74     69.76 o 
   0   3  14      451.95      434.54     33.56 o 
   1   3  14      264.87      237.09     27.76 o 
   2   3  14     3395.73     3346.55     75.66 o 
   3   3  14      510.02      431.79     33.04 o 
   4   3  14     1097.56      982.20     41.59 o 
   5   3  14     1815.69     1960.50     53.06 o 
   6   3  14     1396.92     1336.20     45.43 o 
   7   3  14       66.82       72.80     15.37 o 
   8   3  14      429.14      450.20     33.39 o 
  -4   4  14      318.03      306.88     25.07 o 
  -3   4  14       75.33       83.92     16.98 o 
  -2   4  14     1103.16     1137.78     57.08 o 
  -1   4  14      285.11      262.10     32.53 o 
   0   4  14      192.78      164.47     31.32 o 
   1   4  14     2393.96     2329.47     59.60 o 
   2   4  14      383.81      385.89     32.24 o 
   3   4  14     1146.66     1130.09     48.36 o 
   4   4  14     1201.00     1221.53     47.73 o 
   5   4  14      198.09      192.80     23.29 o 
   6   4  14     1141.66     1296.85     53.12 o 
   7   4  14     1014.38     1052.19     52.78 o 
   8   4  14      242.80      246.55     29.14 o 
   9   4  14     1097.04     1017.77     42.45 o 
  -4   5  14       49.56       41.15     14.33 o 
  -3   5  14      490.78      421.35     38.72 o 
  -2   5  14       65.91       57.14     18.30 o 
  -1   5  14      536.02      493.45     44.11 o 
   0   5  14      954.41      891.45     54.73 o 
   1   5  14      189.71      180.47     27.76 o 
   2   5  14      649.00      686.94     39.41 o 
   3   5  14      512.12      452.26     34.94 o 
   4   5  14      122.39      151.84     31.72 o 
   5   5  14     2803.83     3073.67     69.12 o 
   6   5  14     2163.99     2127.84     82.61 o 
   7   5  14      348.20      324.91     32.70 o 
   8   5  14     1343.40     1310.79     50.08 o 
   9   5  14        0.75       39.52     18.53 o 
  10   5  14     1012.57     1041.86     54.38 o 
  -3   6  14       25.72       24.58      9.62 o 
  -2   6  14      755.10      769.55     47.38 o 
  -1   6  14      726.49      724.75     41.07 o 
   0   6  14        9.37       26.73     13.65 o 
   1   6  14     2567.27     2482.35     85.53 o 
   2   6  14     1143.28     1079.72     53.81 o 
   3   6  14      545.91      546.23     35.74 o 
   4   6  14     2090.41     2066.11     73.71 o 
   5   6  14        3.44       15.49     12.79 o 
   6   6  14     3443.39     3886.01    109.97 o 
   7   6  14     2360.97     2475.52     64.42 o 
   9   6  14     1110.08     1157.97     54.84 o 
  10   6  14       36.00       18.47     20.14 o 
  -3   7  14      516.77      487.32     27.55 o 
  -2   7  14       43.70       50.94     22.03 o 
  -1   7  14      560.97      577.03     41.76 o 
   0   7  14     2614.50     2669.07     72.11 o 
   1   7  14      353.89      356.58     36.89 o 
   2   7  14     1921.76     1982.87     75.26 o 
   3   7  14     1490.54     1574.84     64.19 o 
   4   7  14      520.13      490.36     46.41 o 
   5   7  14     3669.23     3882.34    111.69 o 
   6   7  14      461.51      405.86     32.87 o 
   7   7  14     1567.09     1752.55     59.54 o 
   8   7  14     2052.93     2077.30     68.61 o 
   9   7  14        2.47       12.28     14.11 o 
  -2   8  14     1020.18     1117.03     37.93 o 
  -1   8  14      604.00      569.86     32.99 o 
   0   8  14      175.86      167.94     26.70 o 
   1   8  14     2892.17     3118.73     56.10 o 
   2   8  14      791.37      712.34     40.04 o 
   3   8  14     1117.41     1073.70     50.60 o 
   4   8  14     1851.67     1897.23     74.46 o 
   5   8  14       41.38       25.64     13.77 o 
   6   8  14     2629.99     2799.18     73.14 o 
   7   8  14     1034.44     1065.32     56.45 o 
   8   8  14       94.85      120.52     24.90 o 
   9   8  14     1082.59     1240.69     60.63 o 
  -2   9  14      172.77      142.00     18.75 o 
  -1   9  14      897.58      906.45     37.64 o 
   0   9  14     1972.01     1988.37     73.25 o 
   1   9  14       10.31       26.44     12.82 o 
   2   9  14     2206.12     2327.35     50.22 o 
   3   9  14     1195.37     1230.29     39.74 o 
   4   9  14      332.46      325.95     31.61 o 
   5   9  14     1439.05     1440.66     55.13 o 
   6   9  14       17.75       15.32     12.51 o 
   7   9  14     1082.93     1051.96     54.67 o 
   8   9  14     1350.74     1432.40     57.59 o 
  -1  10  14      595.20      579.27     33.48 o 
   0  10  14      577.67      565.64     32.26 o 
   1  10  14     1764.49     1816.20     57.25 o 
   2  10  14      147.12      145.65     23.58 o 
   3  10  14     1036.73     1076.48     39.62 o 
   4  10  14     1537.53     1675.51     51.74 o 
   5  10  14      242.23      172.27     35.80 o 
   6  10  14     1124.60     1084.31     54.04 o 
   7  10  14      375.62      375.80     36.60 o 
   8  10  14      127.88      178.86     30.17 o 
   0  11  14      371.49      381.65     27.73 o 
   1  11  14      213.09      197.05     38.12 o 
   2  11  14     1195.20     1282.32     48.08 o 
   3  11  14      809.15      800.84     35.71 o 
   4  11  14      159.22      143.46     20.67 o 
   5  11  14      856.15      843.96     48.01 o 
   6  11  14        8.30       -0.52     23.40 o 
   7  11  14      422.93      417.27     42.85 o 
   2  12  14       23.26       17.91     10.99 o 
   3  12  14      607.50      596.41     50.54 o 
   4  12  14     1342.40     1472.17     45.70 o 
   5  12  14       28.15       18.42     11.04 o 
   0  -9  15       51.42       10.65     18.73 o 
   1  -9  15      168.06      172.44     29.94 o 
   2  -9  15      415.55      469.88     39.93 o 
   3  -9  15      277.16      288.20     47.96 o 
   4  -9  15      604.39      548.06     46.06 o 
  -1  -8  15       95.18       75.56     12.53 o 
   0  -8  15      572.37      549.97     33.16 o 
   1  -8  15       75.02       70.56     18.82 o 
   2  -8  15      541.52      593.50     52.09 o 
   3  -8  15      672.41      710.75     52.37 o 
   4  -8  15       71.50       37.17     26.85 o 
   5  -8  15      774.26      765.19     52.55 o 
  -2  -7  15      783.74      754.98     37.05 o 
  -1  -7  15      874.87      883.88     39.56 o 
   0  -7  15       11.17       13.78     10.50 o 
   1  -7  15      732.67      707.62     30.93 o 
   2  -7  15      630.79      602.90     47.04 o 
   3  -7  15      346.06      403.50     42.45 o 
   4  -7  15     1505.28     1620.33     72.57 o 
   5  -7  15       14.15       22.37     21.00 o 
   6  -7  15      602.05      565.10     49.39 o 
  -3  -6  15     1119.65     1063.70     39.77 o 
  -2  -6  15      572.09      593.56     30.92 o 
  -1  -6  15      292.86      248.93     25.82 o 
   0  -6  15     1140.28     1039.14     37.84 o 
   1  -6  15      117.22      133.03     21.57 o 
   2  -6  15     1030.43     1016.64     52.46 o 
   3  -6  15     1377.73     1463.72     74.29 o 
   4  -6  15      109.78      116.39     24.72 o 
   5  -6  15     1597.69     1615.74     68.26 o 
   6  -6  15      183.28      178.81     27.54 o 
   7  -6  15      235.79      240.07     29.43 o 
  -3  -5  15      166.50      136.77     21.08 o 
  -2  -5  15     1198.11     1120.74     43.77 o 
  -1  -5  15     1585.62     1585.44     45.94 o 
   0  -5  15      139.98      114.91     22.69 o 
   1  -5  15     2093.62     2106.70     46.15 o 
   2  -5  15      343.33      300.07     27.48 o 
   3  -5  15      475.92      468.97     24.20 o 
   4  -5  15      642.57      748.61     44.46 o 
   5  -5  15      215.05      143.35     32.07 o 
   6  -5  15     1349.07     1403.26     69.01 o 
   7  -5  15      195.98      228.54     32.81 o 
  -4  -4  15       27.79       21.87     13.39 o 
  -3  -4  15     1566.80     1474.95     44.10 o 
  -2  -4  15      482.32      465.86     28.61 o 
  -1  -4  15      278.88      250.65     22.92 o 
   0  -4  15     1237.73     1182.27     41.22 o 
   1  -4  15       29.54       35.39     12.92 o 
   2  -4  15     1234.26     1175.49     42.05 o 
   3  -4  15      442.80      442.96     22.99 o 
   4  -4  15      215.40      197.56     28.57 o 
   5  -4  15     1689.63     1790.47     72.62 o 
   6  -4  15       64.30       88.92     23.98 o 
   7  -4  15      205.28      217.81     31.03 o 
   8  -4  15      256.30      243.46     33.96 o 
  -4  -3  15      942.76      897.55     36.33 o 
  -3  -3  15       13.06      -11.61     12.88 o 
  -2  -3  15      821.47      781.60     44.29 o 
  -1  -3  15     1231.81     1197.21     56.16 o 
   0  -3  15      202.84      157.58     34.42 o 
   1  -3  15     2490.61     2448.39     77.04 o 
   2  -3  15      136.59      128.70     19.19 o 
   3  -3  15      295.65      254.16     21.08 o 
   4  -3  15      736.60      678.24     31.06 o 
   5  -3  15       20.84       16.81     10.21 o 
   6  -3  15      985.67      953.46     47.84 o 
   7  -3  15      419.47      443.32     36.37 o 
   8  -3  15        8.10       27.19     19.85 o 
  -4  -2  15      189.28      134.29     28.74 o 
  -3  -2  15      745.86      640.02     42.51 o 
  -2  -2  15       28.97       16.35     19.91 o 
  -1  -2  15      530.53      412.86     36.83 o 
   0  -2  15      945.11      915.89     45.15 o 
   1  -2  15       82.82       74.52     16.87 o 
   2  -2  15      743.08      707.14     41.19 o 
   3  -2  15      361.86      333.58     28.17 o 
   4  -2  15       26.88       29.02      7.38 o 
   5  -2  15      476.16      489.79     22.51 o 
   6  -2  15      162.38      117.83     20.77 o 
   7  -2  15      336.22      351.93     31.67 o 
   8  -2  15      974.31     1020.01     52.55 o 
   9  -2  15      281.71      309.37     30.46 o 
  -4  -1  15      526.00      474.18     41.07 o 
  -3  -1  15        1.80       27.82     28.80 o 
  -2  -1  15      343.32      300.02     35.57 o 
  -1  -1  15      590.88      552.94     41.02 o 
   0  -1  15       22.65       -1.55     19.10 o 
   1  -1  15      867.60      823.36     41.82 o 
   2  -1  15      450.08      411.59     31.38 o 
   3  -1  15       15.88       -3.16     16.46 o 
   4  -1  15      955.98      893.97     44.63 o 
   5  -1  15      198.06      167.45     21.23 o 
   6  -1  15      388.99      334.44     38.84 o 
   7  -1  15     1248.61     1127.16     46.58 o 
   8  -1  15      213.69      176.63     32.93 o 
   9  -1  15      677.40      685.34     41.13 o 
  -4   0  15       25.83       26.16     24.04 o 
  -3   0  15      353.51      287.11     32.35 o 
  -2   0  15      217.12      202.67     31.15 o 
  -1   0  15       82.51       46.75     37.23 o 
   0   0  15      892.71      888.07     46.87 o 
   1   0  15      202.21      185.92     26.45 o 
   2   0  15      141.59      137.04     25.24 o 
   3   0  15     2304.11     2384.08     60.18 o 
   4   0  15      256.17      254.81     25.81 o 
   5   0  15      884.14      880.15     40.44 o 
   6   0  15      418.42      356.52     24.78 o 
   7   0  15       48.85       18.41     20.54 o 
   8   0  15     1614.65     1608.51     70.79 o 
   9   0  15      438.55      395.24     30.80 o 
  -4   1  15      519.18      527.30     54.55 o 
  -3   1  15      189.68      181.04     38.66 o 
  -2   1  15      110.89      104.40     23.46 o 
  -1   1  15     1153.56     1135.71     54.21 o 
   0   1  15        8.28       37.46     21.86 o 
   1   1  15      666.34      704.44     42.34 o 
   2   1  15      984.64      934.53     43.25 o 
   3   1  15      159.21      177.37     22.60 o 
   4   1  15     3322.70     3597.41    100.22 o 
   5   1  15      479.45      509.34     36.25 o 
   6   1  15      695.37      675.07     33.62 o 
   7   1  15     1607.14     1648.72     50.37 o 
   8   1  15        1.03       16.64     10.15 o 
   9   1  15     1736.57     1775.62     62.30 o 
  -4   2  15        4.12       46.52     23.18 o 
  -3   2  15      659.39      635.09     49.22 o 
  -2   2  15     1673.38     1635.07     73.03 o 
  -1   2  15       11.24       32.12     18.41 o 
   0   2  15     1451.49     1339.18     57.54 o 
   1   2  15      229.29      223.15     37.23 o 
   2   2  15     2171.90     2141.03     80.60 o 
   3   2  15     4464.86     4717.06     81.97 o 
   4   2  15       18.78       37.92     20.54 o 
   5   2  15     2016.57     2140.69     76.30 o 
   6   2  15      542.08      572.56     34.25 o 
   7   2  15      789.01      774.37     39.41 o 
   9   2  15      132.16      109.80     22.66 o 
  -3   3  15      604.29      543.47     43.20 o 
  -2   3  15      573.65      523.17     47.73 o 
  -1   3  15     2933.87     3060.30     76.75 o 
   0   3  15       20.03       23.92     25.07 o 
   1   3  15     1330.69     1278.03     57.48 o 
   2   3  15     1330.27     1306.71     66.83 o 
   3   3  15      460.59      473.83     36.94 o 
   4   3  15     4670.26     5081.15     89.66 o 
   5   3  15      567.74      511.12     34.36 o 
   6   3  15     1200.35     1274.25     53.01 o 
   7   3  15     1638.27     1646.32     51.11 o 
   8   3  15        2.58       -3.21     15.20 o 
  -3   4  15      906.06      899.60     66.94 o 
  -2   4  15     1719.15     1666.11     73.20 o 
  -1   4  15      338.23      341.84     44.69 o 
   0   4  15     1892.69     1841.87     75.95 o 
   1   4  15      326.30      313.73     30.86 o 
   2   4  15      716.76      707.60     44.23 o 
   3   4  15     2898.35     2885.86     91.10 o 
   4   4  15       60.02       27.13     15.20 o 
   5   4  15     3621.31     3789.75    103.72 o 
   6   4  15      911.33      978.24     43.48 o 
   7   4  15      658.29      670.65     39.98 o 
   8   4  15     1197.39     1314.06     50.19 o 
   9   4  15       13.30       31.67     18.76 o 
  -3   5  15      147.34      140.26     31.61 o 
  -2   5  15      733.21      669.10     46.12 o 
  -1   5  15     1815.67     1844.11     72.28 o 
   0   5  15       21.26       22.37     16.75 o 
   1   5  15     1695.12     1737.75     66.14 o 
   2   5  15      481.90      439.76     36.54 o 
   3   5  15     1157.68     1061.42     50.02 o 
   4   5  15     2321.33     2410.07     80.77 o 
   5   5  15      220.90      233.82     28.80 o 
   6   5  15     1485.85     1619.53     53.98 o 
   7   5  15     1086.11     1176.27     51.69 o 
   8   5  15      104.07      104.52     24.32 o 
   9   5  15      390.69      385.72     35.62 o 
  -2   6  15      520.02      504.29     43.60 o 
  -1   6  15      325.30      377.63     37.46 o 
   0   6  15     2785.35     2803.88     79.68 o 
   1   6  15      445.21      441.65     38.72 o 
   2   6  15     1208.73     1149.82     53.52 o 
   3   6  15      445.14      474.24     40.67 o 
   4   6  15      261.27      220.57     38.89 o 
   5   6  15     2242.28     2487.51     68.44 o 
   6   6  15     1273.91     1302.07     54.38 o 
   7   6  15      172.95      209.50     29.66 o 
   8   6  15      256.12      210.01     29.89 o 
   9   6  15      101.04      141.12     29.20 o 
  -2   7  15      837.43      830.18     62.41 o 
  -1   7  15      628.92      581.57     41.70 o 
   0   7  15       52.68       56.16     25.87 o 
   1   7  15     1803.30     1840.72     78.88 o 
   2   7  15      429.01      391.80     40.90 o 
   3   7  15      255.73      212.94     29.72 o 
   4   7  15      547.06      580.02     49.85 o 
   5   7  15      260.23      211.05     38.89 o 
   6   7  15      638.85      607.90     40.10 o 
   7   7  15     1177.55     1231.05     61.27 o 
   8   7  15      104.65      103.95     24.44 o 
  -1   8  15      262.85      252.69     33.79 o 
   0   8  15     1063.57     1028.72     50.88 o 
   1   8  15      191.06      168.02     33.21 o 
   2   8  15      537.81      483.53     42.91 o 
   3   8  15      489.82      530.63     38.72 o 
   4   8  15       45.58       60.46     23.29 o 
   5   8  15      356.32      323.37     36.48 o 
   6   8  15      838.67      837.93     44.11 o 
   7   8  15       41.96       49.45     19.16 o 
   8   8  15      867.82      883.82     53.35 o 
   0   9  15       30.12       29.55     13.27 o 
   1   9  15      846.36      851.14     36.29 o 
   2   9  15     1041.86     1021.78     63.56 o 
   3   9  15        7.04       -6.65     23.35 o 
   4   9  15      429.73      414.40     37.63 o 
   5   9  15      304.56      354.80     40.50 o 
   6   9  15      572.49      550.82     41.88 o 
   7   9  15     1183.68     1172.94     55.76 o 
   1  10  15      375.02      372.59     28.22 o 
   2  10  15      317.15      316.11     27.44 o 
   3  10  15     1441.71     1580.59     52.03 o 
   4  10  15      443.04      424.04     38.61 o 
   5  10  15      701.23      588.85     58.28 o 
   6  10  15      742.78      731.46     51.11 o 
   3  11  15       12.54       17.86      9.79 o 
   4  11  15      917.57      982.56     38.31 o 
   5  11  15      438.38      382.11     42.62 o 
   2  -8  16      147.09      145.53     40.96 o 
   0  -7  16      313.28      301.92     29.51 o 
   1  -7  16      195.97      207.31     42.31 o 
   2  -7  16      176.26      141.81     32.35 o 
   3  -7  16      387.16      375.11     47.04 o 
   4  -7  16       15.69       41.19     28.57 o 
  -1  -6  16      577.37      577.76     39.01 o 
   0  -6  16       98.62      142.04     23.46 o 
   1  -6  16      151.89      129.55     17.44 o 
   2  -6  16      311.36      284.15     26.70 o 
   3  -6  16       22.71       32.47     29.14 o 
   4  -6  16      450.76      483.82     47.61 o 
   5  -6  16      361.05      397.31     47.50 o 
   6  -6  16        3.06       -4.25     22.43 o 
  -2  -5  16      311.52      289.39     24.82 o 
  -1  -5  16       80.36       49.08     13.44 o 
   0  -5  16      774.58      714.71     35.64 o 
   1  -5  16      721.65      649.03     32.09 o 
   2  -5  16       12.11       19.23     10.38 o 
   3  -5  16      383.65      401.67     45.55 o 
   4  -5  16       60.30       54.44     19.96 o 
   5  -5  16      231.34      219.36     35.62 o 
   6  -5  16      727.58      739.61     61.32 o 
  -2  -4  16       72.52       53.40     15.31 o 
  -1  -4  16      304.02      330.00     36.00 o 
   0  -4  16      354.12      315.93     47.33 o 
   1  -4  16      106.80      101.56     19.17 o 
   2  -4  16      978.90      925.41     34.44 o 
   3  -4  16      144.04      105.52     16.58 o 
   4  -4  16      587.55      571.58     41.70 o 
   5  -4  16     1332.19     1437.97     67.06 o 
   6  -4  16      159.85      175.14     32.07 o 
   7  -4  16     1391.02     1512.43     59.95 o 
  -2  -3  16      495.52      467.14     29.37 o 
  -1  -3  16       23.61       42.57     13.23 o 
   0  -3  16     1457.08     1364.24     39.52 o 
   1  -3  16     2217.16     2131.66     48.58 o 
   2  -3  16       30.94       28.83     11.34 o 
   3  -3  16     1073.48     1064.76     34.60 o 
   4  -3  16      508.51      464.14     29.92 o 
   5  -3  16      810.76      754.41     52.78 o 
   6  -3  16     1853.19     1991.42     70.27 o 
   7  -3  16       21.49       24.61     19.91 o 
  -3  -2  16      540.37      500.16     43.02 o 
  -2  -2  16       10.12       21.80     16.29 o 
  -1  -2  16      730.97      712.07     47.21 o 
   0  -2  16      406.99      419.17     34.99 o 
   1  -2  16     1415.34     1295.82     48.19 o 
   2  -2  16     2252.19     2233.62     60.41 o 
   4  -2  16      845.05      805.55     32.65 o 
   5  -2  16      759.65      690.56     47.78 o 
   6  -2  16      431.02      408.78     39.70 o 
   7  -2  16     1701.91     1834.93     70.21 o 
   8  -2  16       78.03       62.87     27.59 o 
  -3  -1  16      370.76      285.22     44.74 o 
  -2  -1  16     1017.05      924.61     47.96 o 
  -1  -1  16      170.30      169.34     32.18 o 
   0  -1  16     1676.85     1671.90     58.91 o 
   1  -1  16     1517.11     1435.27     51.63 o 
   2  -1  16      659.16      678.51     37.86 o 
   3  -1  16     2102.16     2073.91     81.80 o 
   4  -1  16      376.10      369.43     31.44 o 
   6  -1  16     1164.31     1147.36     51.74 o 
   8  -1  16     1035.75      959.54     59.83 o 
  -3   0  16      748.57      683.90     51.05 o 
  -2   0  16      135.77      106.18     34.53 o 
  -1   0  16     1587.08     1462.46     66.89 o 
   0   0  16      422.07      424.10     37.06 o 
   1   0  16     1916.98     1822.83     58.45 o 
   2   0  16     1806.84     1803.44     65.80 o 
   3   0  16       51.90       36.43     18.70 o 
   4   0  16     1201.62     1187.45     55.82 o 
   5   0  16      567.02      577.95     37.40 o 
   6   0  16      188.57      159.53     25.13 o 
   7   0  16      554.07      509.63     39.29 o 
   8   0  16       15.56       -3.84     21.74 o 
  -3   1  16     1047.33      909.81     51.34 o 
  -2   1  16     1165.49     1103.07     55.76 o 
  -1   1  16        0.24       37.92     19.27 o 
   0   1  16     1393.47     1262.66     53.98 o 
   1   1  16      413.31      368.40     37.29 o 
   2   1  16      980.38      904.19     45.72 o 
   3   1  16     1962.91     2014.88     71.48 o 
   4   1  16       41.99       20.02      9.52 o 
   5   1  16      478.47      497.12     39.01 o 
   6   1  16      405.74      425.48     32.41 o 
   8   1  16     1004.03      950.48     50.14 o 
  -2   2  16      401.66      361.57     38.72 o 
  -1   2  16     1230.57     1207.42     61.09 o 
   0   2  16       60.50       93.45     26.45 o 
   1   2  16      464.12      464.43     40.50 o 
   2   2  16     1195.22     1137.14     49.45 o 
   3   2  16       71.47       62.30     19.56 o 
   4   2  16     2030.97     2008.34     68.09 o 
   5   2  16      303.37      287.51     35.80 o 
   6   2  16        7.89       14.97     16.00 o 
   7   2  16      185.22      194.12     23.18 o 
   9   2  16      429.43      352.39     35.68 o 
  -2   3  16      875.04      856.00     52.09 o 
  -1   3  16       18.25       -1.32     20.36 o 
   0   3  16      544.81      553.23     42.79 o 
   1   3  16      359.33      340.35     36.14 o 
   2   3  16       16.38       30.63     15.49 o 
   3   3  16     1184.35     1168.75     53.41 o 
   4   3  16      284.26      273.75     31.38 o 
   5   3  16      258.97      247.64     30.23 o 
   6   3  16      743.73      820.32     45.66 o 
   7   3  16      257.10      220.68     26.22 o 
   8   3  16      459.54      459.78     35.22 o 
  -2   4  16      113.18       81.92     29.20 o 
  -1   4  16     1182.72     1139.32     58.57 o 
   0   4  16      211.08      224.35     29.49 o 
   1   4  16      133.03      143.07     28.80 o 
   2   4  16      784.97      778.56     46.06 o 
   3   4  16      260.49      217.64     31.15 o 
   4   4  16      810.18      838.16     43.37 o 
   5   4  16      939.51      926.73     48.70 o 
   6   4  16        1.59       22.89     20.65 o 
   7   4  16      766.14      791.18     44.29 o 
   8   4  16      396.69      431.56     33.04 o 
  -2   5  16      463.12      414.29     41.02 o 
  -1   5  16        4.96       -3.79     26.85 o 
   0   5  16      711.42      711.55     45.49 o 
   1   5  16      686.11      727.39     49.39 o 
   2   5  16       55.10       23.12     16.58 o 
   3   5  16      775.88      746.49     44.00 o 
   4   5  16      399.84      365.53     34.02 o 
   5   5  16      281.16      265.94     29.83 o 
   6   5  16     1440.48     1462.98     64.31 o 
   7   5  16      289.22      234.34     35.91 o 
   8   5  16      744.01      819.74     42.22 o 
  -1   6  16      814.09      803.80     58.11 o 
   0   6  16      368.33      330.77     36.08 o 
   1   6  16       60.05       51.80     24.90 o 
   2   6  16     1509.19     1539.50     64.42 o 
   3   6  16      212.34      195.33     35.57 o 
   4   6  16      711.21      642.09     44.11 o 
   5   6  16     1365.19     1348.53     60.86 o 
   6   6  16       12.48       21.63     11.70 o
[truncated: 7,802 more chars]
